# Supplementary material for: Sequencing of two transgenic early-flowering poplar lines confirmed vector-free single-locus T-DNA integration
Source: Transgenic Res. 2020 Apr 30;29(3):321–37. doi: 10.1007/s11248-020-00203-0 (PMC7283205; doi:10.1007/s11248-020-00203-0)
Supplement: Supplementary file 1 — Sequences of T-DNA vector primers (XLSX 9 kb) [file 11248_2020_203_MOESM1_ESM.xlsx]

## Sheet: Tabelle1
Internal primer_ID	Primer name	Primer sequence (5-prime to 3-prime)
#2857	pK2GW7_FT_1_for	ACTGATGGGCTGCCTGTATC
#2858	pK2GW7_FT_1_rev	GAAGGGACTGGCTGCTATTG
#2859	pK2GW7_FT_2_for	GTAGCCGGATCAAGCGTATG
#2860	pK2GW7_FT_2_rev	GACTTCTTCGAACCGCAACT
#2861	pK2GW7_FT_3_for	AAGCCCACCATAAAGGCAAT
#2862	pK2GW7_FT_3_rev	GCTCAACACATGAGCGAAAC
#2863	pK2GW7_FT_4_for	CGCCAGAACTTCAACACTCG
#2864	pK2GW7_FT_4_rev	GTTGGTCAAGTCCTGGTCGT
