# Supplementary material for: Sequencing of two transgenic early-flowering poplar lines confirmed vector-free single-locus T-DNA integration
Source: Transgenic Res. 2020 Apr 30;29(3):321–37. doi: 10.1007/s11248-020-00203-0 (PMC7283205; doi:10.1007/s11248-020-00203-0)
Supplement: Supplementary file 2 — Detailed information on Ion Torrent data of W52, T193-2, T195-1 (total number of trimmed reads, mean size, mean coverage and adapter information) (XLSX 11 kb) [file 11248_2020_203_MOESM2_ESM.xlsx]

## Sheet: Tabelle1
Individual	total number of trimmed reads	mean size bp	mean coverage		adapter	adapter sequence
W52	10212033	294.6	6.83742		IonExpress001	5’-CCATCTCATCCCTGCGTGTCTCCGACTCAGCTAAGGTAACGAT-3’
T193-2 (T2)	22061409	296.6	14.8714		IonExpress003	5’- CCATCTCATCCCTGCGTGTCTCCGACTCAGAAGAGGATTCGAT-3’
T195-1 (T1)	8860002	222.7	4.48437		IonExpress002	5’- CCATCTCATCCCTGCGTGTCTCCGACTCAGTAAGGAGAACGAT-3’
				all runs	IonTorrent adapter P1	5’-ATCACCGACTGCCCATAGAGAGG-3’
IonTorrent runs	trimmed reads (after adapter and length trimming)
W52_april_2015	3454554
W52_jan_2016	1372354
W52_dec_2017	5385125
T193_march_2015	5048772
T193_april_2016	4532854
T193_dec_2017	5227484
T193_jan_2018a	5896581
T193_jan_2018b	1355718
T195_march_2015	4451342
T195_april_2016	4408660
