# Supplementary material for: Sequencing of two transgenic early-flowering poplar lines confirmed vector-free single-locus T-DNA integration
Source: Transgenic Res. 2020 Apr 30;29(3):321–37. doi: 10.1007/s11248-020-00203-0 (PMC7283205; doi:10.1007/s11248-020-00203-0)
Supplement: Supplementary file 3 — Sequences of chimeric Ion Torrent reads (TXT 2 kb) [file 11248_2020_203_MOESM3_ESM.txt]

T193-2_chimeric_reads_chromosome 13:

>5LHZU:02445:02772
CATTTAATACGCGATAGAAAACAAAATATAGCGCGCAAACTAGGATAAATTATCGCGCGC
GGTGTCATCTATGTTACTAGATCGACCGGCATGCAAGCTGATAATTCAATTCGGCGTTAA
TTCAGTACATTAAAAACGTCCGCAATGTGTTATTAAGTTGTCTAAGCGTCAATTTGTTTA
CACCACAATATATCACTTTTGAGAATGAATCCAATTTGCCTGTATTAATTGTTCCAGCCA
ACTTGTTTGCTCACTTGGAATGTGAAACTTAAAATTA
>5LHZU:03218:02407
CAAAGCTTTGAAGATCTTGAAGATGCATTTGAACCAGATGAAAAATTCAGCTTTGATGCT
TGTCATTCAGCTTCAACAAACAACTTGAAAAACATTGGACTTTTGAGAATGAATCTTAGA
CAATCTGATCCAAGCTCAAGCTAAGCTCCGACGTCGCATGCCTGCAGGTCACTGGATTTT
GGTTTTAGGAATTAGAAATTTTATTGATAGAAGTATTTACTAATACAAATACATACTAAG
GTTTACGTTTCTATTAGCCTCCAAACG
>68XWV:02997:00856
GCTTGAGCTTGGATCAGATTGTCGTTTCCCGCCTTCAGTTTTAAACATATCTAGTGTTTT
AAACTTCAGTTCCCAGCATAAGGGAATTACGGGTTCTTATAGGGTTTCGCTCATGTGTTG
AGCATATAAGGAAACCCTTAGTATGTATTTGTATTTGTAAAATACTTCTATCAATAAAAT
TTCTAATTCCTAAAACCAAATCCAGTGACCTGCAGGCATGCGACGTCGGAGCTTAGCTTG
AGCTTGGATCAGATTGTCTAAGATTCATTCTCAAAAGTCCATGTTTTTCAAGTTGTTTGT
TGAAGCTGAA
>HGMGI:02147:02453
CTTGAGAGTTGAACAAAGCTTTGAAGATCTTGAAGATGCATTTGAACCAGATGAAAAATT
CAGCTTTGATGCTGTCATTCAGCTTCAACAAACAACTTGAAAAACATTGGACTTTTGAGA
ATGAATCTTAGACAATCTGATCCAAGCTCAAGCTAAGCTCCGACGTCGCATGCCTGCAGG
TCACTGGATTTTGGTTTTAGGAATTAGAAATTTTATTGATAGAAGTATTTTACTAAATAC
AAATACATACTAAGGTTTACGTTTCTATTAAGCCTCCAAACACATTGAAGCCGAAAACCC
TAATAAAGCAATCCCA
>QHHI5:00654:02533
CATTTAATACGCGATAGAAAACAAAATATAGCGCGCAAACTAGGATAAATTATCGCGCGC
GGTGTCATCTATGTTACTAGATCGACCGGCATGCAAGCTGATAATTCAATTCGGCGTTAA
TTCAGTACATTAAAAACGTCCGCAATGTGTTATTAAGTTGTCTAAGCGTCAATTTGTTTA
CACCACAATATATCACTTTGAGAATGAATCCAATTTTGCCCTGTATTAATTGTTCCAGCA
ACTTGTTTGCTCACTGGAATGTCGAAACTAAAATTAGGTGAATGTACAGAGTTAATCAGT
CCCTTTTCTATAATTA
>QHHI5:02219:02115
ATGTATTTGTATTTGTAAAATACTTCTATCAATAAAATTTCTAATTCCTAAAACCAAAAT
CCAGTGACCTGCAGGCATGCGACGTCGGAGCTTAGCTTGAGCTTGGATCAGATTGTCTAA
GATTCATTCTCAAAAGTCCAATGTTTTTCAAGTTGTTTGTTGAAGCTGAATGACAGCATC
AAAGCTGAATTTTTCATCTGGTTCAAATGCATCTTCAAGATCTTCAAAGCTTTGTTCAAC
TCTCAAGTCTTTGCTAACTTTTAAGCCTTCCTATAGAAGCGAAAAGACTGTGTTAATGCC
AAGCATTAGATTCATAGATAAATGCCTTCAGAATACAGGGGAATGATGCA

T193-2_chimeric_read_chromosome 17:

>68XWV:00229:02250
CAGCCTTTTAAGAGATAGAATTTAAAATATAATTTGCGTAAAACATTATTAAAAATACAA
ATTTATAAATTAAGTTCAACTCATCCTATCTCACTCTTTAAATACGATGTTTACTTATTG
TACAACAACATAGTACGTTTCCATGGGTATTTTACTTCATTGGTCATGTGGGTATGGCAG
CATTATCTCTTTACCCGGACAAGGCAATTTCAATTGTGGAAAAGTTGGGTCTGTGAGTTG
AGAAATTAAACGAAGAGAAACCAGACTTCCTTAAATGCTTTCCCTTAATA

T195-1_chimeric_read_chromosome 2:

>37U8R:02299:01296
CTTTATAAATGTTCCTGGTGAGGCCCAGTGATGGCTGAGAATTCTAGTGTTTTTAGTGCT
GTTGTTCTTCAAAAACGCCTTCGGAGAGGCAACCTTTATCCCCTCCTCTCGCTGGTTTCG
ATCGAGAAGAGACTGGGCACAACAGACAATCGGCTGCTCTGATGCCCGCCGTGTTCCGGC
TGTCAGCGCAGGGGCGCCCGGTTCTTTTTGTCAAGACCGGACCTCGTCCGTTGCCC
