# Supplementary material for: Sequencing of two transgenic early-flowering poplar lines confirmed vector-free single-locus T-DNA integration
Source: Transgenic Res. 2020 Apr 30;29(3):321–37. doi: 10.1007/s11248-020-00203-0 (PMC7283205; doi:10.1007/s11248-020-00203-0)
Supplement: Supplementary file 6 — Sequences of trimmed MinION reads from T193-2 (FASTA 104 kb) [file 11248_2020_203_MOESM6_ESM.fasta]

>Read1_2bf2fe7f-909e-469e-a43f-036e8d7664c6_t
TTGTTGTAGCTACGTTCAGTTACGTAGCCCTTTAACACGAAGGTTATCTGATACATGACA
AAAGAAAGAGATTCAGTTTGTTGGCTGCATTATTATGTTTGCTCAGTTTAATACTTGCAG
ATAACAAAGGTGTTCTTAACAATATAAAATAATTCTTTGCTTCGGTTTGCGTATCTAGAG
CCTCAGGCTTTATTATGTCTGCTCAGTTTTATAATTGTGGAAAAAAAAGTTTTATTGACA
GCACATAAAACAATCTTTAGCTCTTAATAGGCATCCATTTCTTGAGCCTTCTCACTTTGA
AGAAAGTAGTACATCAATAGAATGGGCAGCATTTAATCAACTCAGAAAAGGATTAAGAGA
TGGCTTTCCTATGGTGTCATGAATTGAACTGGAACTGATCTTTACAGAGTTTGCCAATGA
TAGGGTTGACAAACTGAAATCAGGAAAAATATTCCATGTATTAGTGGTAGCCTGTCCCTG
TGAGCTTAGGATATCAAGATGCTGAGCAATGTTGTGACTTTGGAAATTGCAAAATGTCAG
TCAAAAGAAATCCCAAACTGATGTTCTCTTATCTTAGGAAATACATGAATCAGAACCTTA
TGACTGGAAGCTTTCATGCAATGTTGCAGTTGACTGGGACTCTGTCATGATTTTCTTGTG
TGTTGGGGATTTACTGCATCCAAAACACAGCAAACACATGGTACGTAATACTGGCGCGGC
GCAACAGGTAACAGAGAAAGCAGCATAAAATCTTTCCTTGCCAGTGCTACAGTTAAGAGA
TTGAAAGTTGAAATGGGGTTGACTGCTTCACGCACCAGCGTCTTTAAGCGGCACAGAAGT
AGAAATCTTTAGAATTTATCTCAAATGTTAGATGATGAATTTGAGCCATCCAGCTTGTTC
TCCTATTATTTTTCTAGTCGGTGGTCAATTTGGCCTGAGTTATGGGGTATTGGATAGTGA
GAGCTGTTGTTCAATGTGGAGTTTGATAGACCAAACTCTTTACTTTCAAGCACTGAAATT
ACGTCACGGAGAAAATCTAGTGTTTCACCAACAAAACTGTCATGTGGAAAAAGGTATGTC
AGTTTATAATTCTTTAAAATCTTTTCATAATGAATTTAACAATCTGTAGAAATAGAAACA
ACATTTATAGGTGAATCCAGATAATTATGGGTGATGTTTGGTGATTTTACACTGAGTCAA
CTGTGCAGGCGAAGAAACTTTATTTGAGTGCAAGGCATGTCTGTTTGTGGTGTGGGCAAT
TCATGCACCTTTTTTCTCAAATCACTTTTAAAGGTGTCTGACTTTAGAATCAATTTGACA
TTTTTGTTTTTTGCTTTGCTTTCTTGAATAATATGTTATTTTATGGCAAAAAGATAATTC
TTTTTTCTTTATCATGCTTGGTCTCAAATGCTTATAAACTGCTTTAATTAATATAGGGTT
GTTTGAAATTTAATAATGTTTGATTTCAAAGTTTCTGATCCTAGACTTGAAAGCAAAAAG
TAGCGATAAGGCAATTTAGTTTGAGTAGATTTGATTGGCTGCATAATGGACTGGGTCATG
ATGAATTTCAGTAGATTTTTATTTTGAGTTGAGCTTAACTGGCTGCATCAGAGCCTCCAA
CATGTACGTGCTACAAATGTTCAATGAATGTGGAATACAATTCACATGGCATGAACAGCT
TACTCTGTTATGTTTGTCCTTTTGTGACGTTAGTTTCCTCTACTGTTGGGAGATACAAGA
GAGTTTATGACACATCTAGGTATATTTGTGATTCTCTTAAGCAGCATATGAGATACACTG
TAGTGGATCATAAATGTTGAAGCTTGTATGATTAATGGAAGTCCTATGAATCCATTTCTC
ATTAATGAATATAATGAGGAGTTTTAGAAGCTCAACCTGATGGGCTATGAATTCAGCGCA
TGGTTCTGTAGGTGTTTTACGGATAGACATGGAAAACCATTTGCAGGGCCTTCTAGTGAT
CAAACAAACTTCAAGACTATTTATTTCTGTTCCTGTTTTCCATGTAGTCTTTTTACTTCT
ATGCTTCAAAATGGGATAGGCACATTACTATAGTACTTCTAGTACTTTAAGATAACAGAC
ATCTTATATTTATGCAAACAAGCTTCAAAAGTAATTTCTAGTTTAATTCTGGCATGCTTG
CCTTTTCAACTAGTAATTATATGTGCTGTTTGTGACCATGTTCATTTTGGGCACCAGGAT
ACATGATCATGGATCAAACCTGGCTTAGCATTCTGAAATATTATTGTACATTCATAAAAA
GAAAAATGGATCATGAAATGTTTTACTATGTTAACTCTCAAGGCAAAATATTATATACCT
TCCAGTGAATTTTCCATGGTAATTCCCAGCGATTATTTTTTGTTCATATAGTTTATTCTC
TTGCAATGGAACAAGAATAATAAAAAAGAGATCAATATATTCACAGACTAGGCTGCCACG
TAGACTTCCATCTTTACCAATACATCTGTACCAAAGTCCTTTTGAGCTGGTGCCAGTGGA
GGGCCTAGAGCTAGTTAGGATGGAGAAGGTTGATTTTTATTGAGTTTCTGGAAAAATAGC
GACTAGGATCAACTAAATGAGGTTTTTATTGCAACTGCTTGGGGAATGTGTTCAAGAGTT
CCTTTTCCACTGTTTAGCTCTGCTAAGGTGCTCATTGCAGTCTTGTCTCATTGTCTGTTT
CTTATGATTTTACACATAAAATTACTCTAATGTGCCATCTCTCCACAATATTCTCTTGTT
TTTTCACTCATGTGCACATTTGCATTTTGTGTGTTTGATTAAAGAAAAAAAGGTCCCCAA
GTGGAGCTACTTTACAAGTTAGTTTTCACAAATCAAAATCAACTGATTGGATTTATTATA
TTCTTTATTTTTGAAGCTTGAATTTTAAGCCACACTTTATATTCTTTATACAAAACCTTG
CGCCCTCCTAAGCCCGATACTGTCTTCCAGGGACTTCCATATTTGGCTGCTATCAAAGGC
TATGTCCGTTAATTGATTGAGGTAAGTAGCTATATCTTCTGATCTTATATAGTAGTCAAC
TCAGATTTCTCCTTGGTAATCAATTATGATTTTATGTGAAGGCAGGTACCTGGAGTAGAA
GCAGAATGATGTCTGGTGGAACATTGACATAAATAGTGTCAGGATGGGTTTAAGGTAATT
ATCTGAGCTCTATTTCTCAGTACGAGAGTGTATAATGAAATCTAACCACAATCATCCATG
GATTTTGTTTTCGTGGAGAAGATGGATAATGTTTTGAAAATAATGATTTCCTGTTTCCCA
AGGATCTAATTGTGGAATACCCCCCTCCTTTATGGGGAATAAACTCGAAAAGAAACTATT
AAAATAGAAACTGTCCTATTCTTGCTTACATAGCTACAGGCAGAAAATGTAACTTGGTAT
GTTATCTACTTCCTTTAACATGGTTGTATCTTGCTTTAGTTGTGTTTGTTTTTCTTATTT
TCCCTCAACACACCTTTCATATATTTGTTTCTAGTCTACAGACCGTAGAGCTATTTGGCT
CCTCTATTGTTTACCTTTTCTCTTGTATTTACTCTATAATCCAGCCTATTTATGCTTGTT
TTTATCTAGGAGGTGACATTCATCTTGATTATCTTGTTTTTAACTCTCTGGAGAAGATCT
TTTCAACGACAGGTTGAATAGCTAATTTTTTTTTCCACTATTTTTTATTCTCACACACGG
TTATTTTTCTCATGAACTTAAAACAATATTTTCACTGACATACCATCACTTTCTTATGAA
AAGCAGGAAAAATGCTTTTTGTTGATAAATTATACCCGAACAAATATATGCCATCTTAAG
CCCCAGAAACTGATAGGCTTCTGCAACAATTATATTAGCATTAATAAGCTTTTTCTGAAG
TCATTCACAAGTGAAAGATTTGGCATTAGGGCCATTGCCCCTTTGTTTTGTTTGTTTTGT
TATTTATAATGTTTTTTCCCCCAAATGATTTTTTGACCATTTTTACCATACAACATAGAA
ATCTTTTAGCTAAACATCTATCACATTCATCCTTCAGCTTTTGGAAGGTTAACTTTCTTT
GCTTGATTTTTGCTTAATCAGTTTGAGTAGTTAAAACTGAGTACCTTTATTAACATTACT
GTTTTGCCTAAAGCTCCTATGTTATTTTTTTCTTGCCATAGTGTCATTGATTGTGCTTAT
TTTGTAACAGTGCGAGTTGTTTCTCCCCAGGACAAAGACTTTTTCAGATTCTTTCTCCTT
CATTACGTCTTCTCACAGGATTGCACCACGTGGCCTTAGAGTTAGTAACCATTCAACTTA
CAACATCATGCCTGGAAATTACATATTTGTTAACATTTGAGGTTTTGAGTGATGATCAAA
TTCTTGGGTTTCACAAACCTTTTCTTTCTGCGAACATGTTCTTTCTTATCATATAAAGTC
ATATTTATGCAAGCTGTGATCAACTTTTCATCCTGCATGGCTTAAATAACATCGTTTTGG
TGATAATGAGTTGGATTTCATTTGTTATAGTTCACAAGTGGATTTGATTTATTTTTTGAT
ATTTAGATAACTTGATGAACAATCTTCCAGACTAATAAGTGGGTTTTTTTTAAGTTCAAA
GCAATTGGATGTAAACTGAAAATACAGAACCATAGAAAAATATGAAGATTTATGTTTGTT
CTAGATATCTGTCGAGAAAAAAGAGAGGTGAAGGGATCACTGTCTTAACTTCATAACCTG
GTTTTGGCAAAGATATATTTTATGTTCAAAGCAATTTGAAGTGTAAACTGAGAACACAAA
AACCATGCAACAGTGAAAAAATTTATACATGTTCTTTGTGTTTAGCAGTGAAAAAAAAAA
AAACTGCAGAGCTGCATAAACTGGTTTTGCATTTAATATGCTTAACATACCATGAAATAT
ATGAATTTAAAATTCTATATGTAACCTGACATATAATTACCACCAGCATTTGTTTATTCC
AAATTTAAGTTTTATTCTTTTATTCTTTTCTTAAAAAATTGGTCCAATTATTATCTAGAG
CCTACAACCAGCTGTCCCAATGCCTTGTGAGCTTCACCCATTTCTTTTGCTTATGATCTT
GTAATGGACATATGAGTGTAAATTCTGATGTCATACTCTATTTGACTTTGATTTGCTTGT
AGGTTCTTCTAAGCCAAATTTCAAATTCAGTTGAACTTGAAGGCAATGTTAGCCCTAATA
GTATGGGGTGTGCAAACAGTTTGATTGGTTCAGTTTTTAGTTTAGTTGTTAAAAGCTGAA
ACCAAACTAGATATGTGAAACCGAATTATGTAAAACTGAAATATTTCTGTTTGTTTTGAT
TTTCAATACAAACAAAACTTTCTATTCTGAAACATTTCATCCTTTTTGACTATTTCTACC
AAAATAAAATTGAAGAAAGAAAAGGGAAAGAATTTGGTTTTTTGTTTTGTTGTTTGGTTT
TCAAACTGTACCAAAATTGAAACTGAATTGCCAAACCAAACAATTTCAGTTCCATGATAG
GGTATTTATGAGTAATAAAACAAGTTATTCATGAGTGCATATTAATGAGCACCTGTTTGA
ATTTTTTGGTGGGTTGTGATTGTGCTTCATACTTGCCTTGAATAACTTAATTTCTTTAAT
TTTGGCTTGCTTTTTCAGATTTTTGATCTGATTTTATAGAGGAGTGCTGTAGTTTCATAT
TTTGCTTTTGCCCAGGATGGTTTCATTTGGAATGGAGGATTTTGCTGAAAAATATGGAGG
ATTGAAACCTTCTCCAGTTTGTTGATGTAAAAATAACTTATAGGTGACAAATCTGATAGC
AATATTCCAGGTTATGCTACACATCTCTCATTAGTTAAATACAGTCAGCTTAATGTCATT
TCCTTTATGATCTCTTTACATGTATCTTCTTCAATGACTTATCATTGAGCTTCCTTTACC
GATGGCTCAACATTCATGTATTTTTTTCACTGGAGGAATACTAGATGTGAATAAAATGAA
AAATAAAATCCTGAATTTTGATGAAATGTTGCGAAGGTCAGCTCAAACTGTCTAACCTCT
GCTTAGTTTCTGGAATGAGCAGTGGAAATGAATAAAAATGTTTAAACCTTTCTCTGAAAT
GAAGCAATCTGCTAGAAGTTATAAGGAATATTTTTTTATGAGATTCAAATATTCTAAGGT
TGATTTATTGATGCTCCATCATTTAATAATTGCAGGAGTTGGAAGGAATTGGAGTTGTGT
CCATGCTGTGGAACTGATCTCTAGATTCGGTATTGTCTTAGAATTTGTTGGAAAATGTCA
TTGGGTGACATATTTGCTGAACTATTATGTGATGACATTGTTATGGAATACTTGTTTTTC
TGCCAAAAGTGATTGCAAGCTTTTTGTCTGTCAATGTGGGATTTTTGTTTTGGCCCATAT
AAGTGTGTTTCTTGATATCCTGACTTGCAATAATCTTCACTTCTTTTTCAGGCACATTGG
AGAATTTGTTGAAATGTGTTGATCAAGTAGAGAAGGGGAGAGTATTAAAAGGTAGAAATC
TTCAACATGAATCAAGTACTAAAATCATATCCTTTTCTTTTCCCTTTAAATCTTTCTCTC
ATTTTTTGTTGGTTGTTCCATGGTTTGACACTTTGTGGATGAAATATCTTCAGTCAATTT
TTATCAAATCCCATGTGCTATATCTAGTCACTTTATTAGGGTATCTCTATGTGTTTTGTT
CTGGGGGTTGCTGTGGAGTCTGATAGTGGGTTCTTATTCAGCAACTATTGGGGGTGGGCT
TATGTGGCTTTCTCTTCTTCCATGTGCTTGCAGGGATGTTGCATGCATTATTGATAATGA
TGTACAGCTCTCCTTTCTAGTAAGAAAAGAGGATGTAGGATTTGTGTCACAAGGATATTG
CACCTCTCGTAAATATAAGTTAATTTATCATGTCATTGCTTGTGCTCATGAAATTTGAAA
TATATAGCATGATATTAGCTTTTATTTAGAATTCTGTGACATTTGCCTTATTTGGCTCAA
CATATAAATTACTACTCTCTTGTAGGCCTTGAGACAGCATGCTAATCAGGCAATTACTAA
GCAAGGAGCTGGTAATTTTCCTATCTTTTCTCTGCTCATTTATATTTTCTTGTGGAAAAT
TAATTTTTTAAGTGGATAAATATCCTGCTTTAATCTCATTTTTAAAAGCATGCATAATGT
TCATACAACTGGTCTGACAAGAATAAAGAGCAAAAAGACTGATACTACTGTTAAATGGCA
TAGACGTTTGTCTGCAATGTCTTTTTCTATGGAGTATAAGAAGATATCTTCATTTCGAAA
CATAACCCTGTTCGGTGCTTACAATCTTTTTTTTATTATTATAGATTTTGTGCCTCACTG
CTGGCTTAAATAAATACACTAACATGAATTCAGATTTCATTTCCTTTGTTCTTTGAGCAG
TATGTATTAGTTATCTTACCTAGCCATGCACTTTCTTCTAACAATTTATTATGAACATTG
TGGTCATTATCAGTATAAAATCTATGAGATCTAACCATTTTAGAGAACAAAGTTCCATTG
AAATGCTAAATGCAGAAGCCTCATGATTGGCCATGGGCAGACTTGTTAAAAATGAGATAT
GGTGCTTTATATTTTGAAAAGACTCGACAGTATGGGTGGCTGTTACTTTATTTATTAATC
TAACTGTGACTGTAGGCACAGTCCTTGGTATTTGACATTTTAGATATCTTATGTAATGGC
AGGCAAAGTTGCGTTGTGAGCTTCAAATTACATGGTTCCATTTGCTACCACAGATTTGAT
TTTTCCAGAAACCGAGTCATTACGCTATGTCTATTTTTTATTTTAGAAGTTTTCTATCAT
ATTCAGGTAAATGTGCAATTTAGTGAGAGGCTCTAAACACTTGCACTCTCGTCAGAACTG
GTACTTGTTGATGTTTATTTTGTTCTGCCTCTTTGATGAGATGATGAATCCCAGATAATT
TCATTATTGGTTTCATGACTTGTGTGCTGGTTTTTAATTGCACAATTCACTGTCTAATTC
AATTCCTGTTGCTTTCCATTATAAATTGTGTCTAACAAGAAGCACACTTCAATATTACAT
ACTATCTATCAAGTCATTTTCCATCACCGGCTTAATGCAGCCATAGTCCGAGCATACACT
GTTTGAATTACTTGACGCAGGCGCACTATTCTGTCAATTTATTCATCTAGAGCCATTCAT
TACTTATAAGCTGGGCTTTAATGACCATTTCACGGTGTCCATGCTTTCCAAACCCACATG
CATGGTGTTCCCACCATCAAGTTCTATTTTATCTTGGCAAATTATGCAAATTCTATTACA
CTCTTCACCTGCTAAAGTGCCAAAGCCTACTGTACTATTCAGGTCAATAATTTTTTCTTT
GTTGCTTTTAATCTACATTTTCTTTGTGGCCACTGCAAGCGAAAACACTTGCTCTTATAA
TAAGCTGCATCTTGTATGCCAAGTTGAACTTCCATGCTCTCATGCACAACAGATAACCTC
TTTTTTTAATTATTTAACTGCAGGAAATACGATTTTGGATTGACTGGTGCAGGACAATGG
TGAAAATTCACAAACCTCTTGACTGCCGTCAGCTCTTGCAGCTAGAAGGCTTTTCAGCCA
AACATGATCATCAGAAGAGCTTCCAAGTTGTGGGAAAAGCTTGGAAGCAAGGTGATTTGA
TCCATTGTCAGTGGAGGCAATTAGACATTTTTCATGGTAGTGTGTTGTCTGTATAGATAA
CTGCTAACTCTCTGCTGATTTGGAACTGAGCATATATGATGAATGCTCATAATTCCTTGT
CAAATTTTTAGTTTCCACAAAAAATTGAAGGAAATTTATGAAATGCAGAGGAAACGGTTC
CTTTCTCCAAGATTTTACCCTCCTCGCTGATTTATTTGTTCTTAGAACACTGCCAATTAG
ACAGCAAGTAGTTTAGCCACAGATGGCGGTGCTTTTTCACAATTTATGATGATGATGTCA
GATTCTTCGCATCCCTTAATTTAAATCATGCATGCTATCTTTTCTCATTAGCAAATATTT
TGATTTTTGTACGAAATTTTACTTGGTACCAGGAGTAGAAGCATACAACAAGCAGGCTCT
GCATCAACAAACAATGAGATAAGCAAATTATTCTAAACTCATAATTCTATTAAATCTCCA
AGTAATTAAAGAAAGGGAACATCAAATTTATTTTGATTTATAATAAATAAAAATTGCAAA
AATTTCTAGACATAAGTATAAGATGTCATTTTAGATTAAATTCATAGATTTGCACTGAAT
TCTCAGCGCTTCTCTCAGATTTTTCAATACCGCGACTGGGTCATACGTGTCCCAAATAAA
TGTCTTCCTTGAATTTTCATCAATTCTGTAGTCCACTCCTGAAAATATAACTACAAGAAA
GGTAATCAACTGGCAAGAAGTATAAATGCTTTCTTTTTGTTGAATATATACTAATGGATA
AACAATATAGTCATATATAACAAATATACTAAAATACATGATAAAAATTACATTATAGAC
TCTACTTTATTCAATACAATAATAGAGTGACAAATATAGCATTGGTGAAAAATTTTCTGT
TTTTATCAGGGTATTTTGATATTTTTACATAGGATGGTGTCATTATTGGGTTGTGTGAGA
ATGTCTATACAATATTTTATGACGTCATGAAATTTGATCACGAGCTAAAAATAAGATTCT
CTTGTCTCTCTTCCATTCTCGGTAGAGTGTGCAGTCAAATATTCACGGTTTGTGCTGATT
ATCCTTTCATTTCCTTTTCATTTCTCTTTTCTTCCTGATAAATACATTATGGTCCTTAAT
AATATTGGTATTTCATATTCAAATTGATTTATATTTTTTATCATTTCTTTTTTGTTAAGA
AGTTTTATATGTTTTAATTTAACTAGTGATTTCTAATGTATGTATATATAATGATTTTCA
ATTCGTTTTTTTGCACCCAATTTAATATTTTTTACTGTCTTTTGGGCAAAATTCTTATGA
CTTTCAGTTTATAATAGTGCAATGTTGGCTATAATAATAATAATAATGGTTTGTTAAAAT
AATAATAACAATAGTAATGTTTGAAATAATAATTAAAATTTGTTATCCCGTGTTAACTTA
GTTAATTTAACTATAGTACTATTGTTAAAATATTTATCATGATTTATTTTTACATGTATT
TTTTAATATCTAAATATATTATTTTTGCATAAAAATAATCCAGCCTTCAAAACGAAACGC
ATCAACCAAGGCCAGTATATATATAAACCTGGATGATGGTCAAATTCTTTCTAATCCTCC
ACGCCAATCAGAAGCGTCAGCACCAACTACGAAAGTGCAAGTGCAATTCTTACACAAAAC
AAATAAAAAATTGAAATTAAACCAGACCTAGCTAGGGATAAAAAGAAGATGATCATGATC
GTGCATGAAAGATAAAGCAGAAGAGAGAGATATCTACAATTTTGAGCTCATTCCACAGCG
TGCACTAGGTGTTCGTATAAATCTTTCAAAGAGAAAACCTGAGTGATTGTTGCTATGATT
TGAGGAGCTCACTACCATGCTCTTTTATATAGAATTCTAAGCCTCACTCAAACATGTTAA
AAAACACTACACCGGGGTGAAACTGCTTTAAACAATGACATTTGTTTCTCCATGGCAAGC
ACCGAAGACATTGCCTCTTTGACATCTACAAATTTCAATGCCTTTGGATATGAAGCTCTT
CAGTCTTGATGATGCCTGTTTACACTATGGATGATGATCATGTGTGTATGAGCACCTTGG
CTAATTTGATAATTTGACAGTGATGCAGCAGTCTCCAAATTGGCAGCAATTGAACTCTTC
AATTGATGAGAGCAGCTATCTATTAGAACAAAGGAATGATCTAAAAGCAATTACAAATGA
ATAGATTACTCTGAAAATAATCACATTGTACAAGTGCTTTTACAAAAGGTGGTGAGTTTA
GCTTGATGTTTTTTCAGGTTCAGGTTCAGGTTCAGTTTCAGTTTCATTTTTCATTCTCAG
TTTCAGCTTCAGGTTTTCAAACAAGAACAGCATTAAATCAAATTCATTTCCAGGTACAAA
ACACTTTCTTGAGTTCTTCTGCCTTTTTGAGTGGTGTTTAATTTTGTTCTCCTTCACCTG
GAGATTTTCCTGTTTTGAAGATGGAAAAAAACTCATCAATACTTACTTCAGCTTCAAAAC
GAAGACCAACATGATGTTGCAAAAATAACTTACCTTCTTCATAATCTACTGCCATGGTTG
AGGTGACTATTTCTTGTATTACAAATTAGTTACACGATCTTCTCAGGATTTGCAGGAGAA
ATTCCTTGGAACCTACAGAAGTGATAGTCAGACATCTTATGATGGAGGTCTAAAAGTAGG
CAGATCATAATACTGGATTATGCAACTCCCAATAGATGTTTAATGGAGTAGTTTCAGTGC
ATACACCAGCTACAGCTGAGCATGAAGGATGAAAGCAAATAACATAAGGAACTACCATGG
CAAGCATACACGATTTTGTGACATGAGATATGAGGGCGGCAAACATTTTGTAAAATGCAG
AAAACAAGGAGAGTAGTTTCTCATATAACATTCAGGCTAAGTTTGGCATTTAAAAACAAT
GAAGAACACATACTTACTAAATTACGTCTGTAGGAGTACCAGCACTCTCTTATATTGAAG
CTTGAATAATTTGTGGTGATACCATGACTTGAACTTCCTAAATTTTGCATCTTTATTTCA
TTTCAAATGGAATTAACAGACTACAACAAATCATAAATTGAAATTTCGGTAAATATGCAT
TATTCATGCAAAACTAATTTCATTATAAATTTTGATTTCCAGAGAAAAAAAATAAAAATA
CACATTTTATTTGTTTTCAGGATTATGTATGCATGCAAAAATGATTAGAATTGTTGACTG
AGGAGTTAACAAGCTGCAGGGGTAAAAATTAATGAAACAAAGGGCAAAGGGTGAGAAGCA
ATCAAGAGATTAAAAGACAGTGCAGATTAAAAAAATGGGTTTGGGGATCTAAACGAGTCA
GATGATCATGCTTCAAAAGCAGATGACTCATCTAAATGTTGGAACACCTATTGAGGTATC
CATCGGAAGAAGAAAAGTAACTCAAAGAATATTTCTTTGGATTAACAAAAGAAATACATG
ATACCACATCTCTTTATTTAATATCTCATCCTGACCACTATCATTTGTGGACTACTCACA
GGATAATTCCAGACTATCATCAAGAAATTTACTATACATTAAACTTGTGCTAAGATCTTT
TAGTTTTAATAATAAGTGGTTCATATATCATAAACAAATATCTGATCTTGAATGCATCTC
ACATTAAACAAAGAAACTTGAATAGCTATAATCAAACTCATTGCTCATTCATTCCAGAGC
TCTTGTCGGTAAAAAGTAGACTGGAGAGAATTGGCTTCTTGAGAATCTGCTGGAGTCAGA
TCAGTAGGGAGTACACACCAGGACATTATTAATAGAAGAACCCATACCTGAACCAGGAAG
GCGATAACCACCCAGGGGAAATTGTGAACTTACTGGTGAAGCCTACTCTACACAGGTAGG
GGTGTGATTTTTTAGCTACACTCTGTTGTCTATGTTCATACTCATAATTGCAGAACGTTA
TTCCACAATTTGATGGGTAAATTCAGTTATATATTAGTACAAGAAGAAATCACATGTATA
ACCATTACCTCCTTTCTCTCTTGAAATCCTAGAATGAAGTGCAGAGCGAGCTAAATTAGT
CAATGCCTTGTTAGACACCTTTTGAGTCTCATCTCCATTTCAAATCCACTCTTACCTAAA
AATTAAACATAACCACAAAACACATTTACAAATTTTGCAAATAGCATTAATTATCAGCTA
CTAGGATTCGAACAATAACTACCTGCATCTTATCTTCCTCATGGGATTCATGCTATTTTA
ACATTTTTTCAATGCTATTAGTTTCTCATTCGTTTCTGCAATTGATGCCTCATACCTTTA
AAAACACCCAAATGCCACAATACTTCAATGAGTAACACCATGAATTCACTATCTATAATT
GTGTTTTAGAAGCTAAGAAAATTTTAACCCTGACCCAACAGCAGATATAAGAAGCGGCTC
CCACATGTTTTAAGCACTCTCAAATTTGGATTAGAAGAAAATAATAATAGCCTGAAATGT
TTTAACAAAACAAGAACTTGATTAAACAATCAAAATATAACCAAAAACAATATTAAATGA
TTGTTTTGTAATTTACTATTGCAAGTAAGAAGTGAGATTGAAAGAAAATGATGCTATTTG
TGCTGCTGCTGCTGCTGCTCAAAGAAAGACACTGTAGACAGAAGTGGTTAGTCCAGTCAG
TCAGTCTAAGAATATGTTTTGGTTCAAGAAAATGCAAGAAATCTTCAACATGATATGATG
GGCAAAGAAAATGGAATTATTCTTACTTTGTAAGAGGGAGAGGTTTCAGAGAAGTTGTTG
GAGTTGTAAAGTTGATGCCGTCGTCGTCATCGCCGCCATCAAAAGCTTGCTTGCTTCCTT
CTCTCTAGTCTATATCATTTCCGTCCATCATTTTATAAATCCGTTGAAGACAAACAACCC
GACATGTCACGTTCAAATTAGTTAAGTCTAAAAGAGTAAAAAGATGATGTGTGAATTGTC
GTTTTACTGTTTGAGGTTGCAGGCTTGCAGGGGTGTTATTGACATTTCTCTGTGATGACT
CTCAAACTTAGAGGCACCTATTGTTTTGGGGGCGATTTTCAATTTTTAAATTTTTTTATT
TGTTTAAATTAATTTTTCATGTTTTTATATGATTATATCTAAATAAATTTAATAAAATAA
AATAAAATATTATTTTAATATATTTTTAAATAAAAAATAATTAAATTTTTTTACCACAAC
CGCGAAACACTATCTTAATTTACAAAAATAGAATTATTATTTTGATAAGGTAAATTTTAA
ACCTATTCTTAACTTAATTATTTACTCTTCTAGGATTATAAATTAATTCTTTTTTTATTT
TTATTATCCAGTACTGTATTATTCAAATCATAAATGGATTTGGTGGCGGAATGATTTAGA
ATCTAACTTGAATTATATTTAATTTTAAATTATTTTTAAAATTAATTTAATTAAATTTAA
GTAATTTGATAGATTAATTTACAATTTGATTTTCAAGCAAATCTAGATGAGACTTCTGAC
TGAACTCTAATGATTTTATTTTTTAATCTAAACTTGTATTGACCCAAGAACTCAATTAGT
GGGGCTCGGAGAAAAACCAGTCAACATTTTAATACAATATCATAGAATCATGGGATGAAA
TTAATATTTTTGAAATATAAAGGGATTGTATGATCTTGTTCAAAGTATAGGGATACATAA
AATATTTTACTCAACCTTTTTATTTTTTGTTTTTTATGAAAATAATACTAAAAAACTTTA
ATAAAATTGAAGAGATAATTAAGAAATCTATATAGCTAGCTAGGTGCCACACCGATTGAT
AAGAGGGAGGGAGGAGATATTGGAAATAGTAGCGGCTGAAACCCTCTGCCTGGGCTTAAA
CCTCAAGGTAATGTCATCTTTGTTTCTCTCCTTATTTCTTCAGTTCTGCAACTATAATTT
GAACTAGTTCTTTTCATTTTAAGCCAAATTCTAGCTATTTCATTCTATAGAAGACATAGG
GGTCTTAAAGTAGTTAATGGGATCTATTATAAGTGCTCATGGATTTACTATAGTGCTTGA
ATTGACACCGTCTGTCATTTTACCATGTTCACTTCATTTGTAAGATGACAGGCAACGCAA
TGATTCTCATTTTTCTATAGCACACTTCCGCATTGTGTTTTTATCCACTTTTTTGTTTGT
CTGTTTGAGTTTAGTTTTACTATGGAAAAATTTTGTAATCTTTACTTGAGTAATTTACAT
TTAATACTGTTTTAGCTTCTTTGCAATGAGTCTTCCTTAAATCTTAATCTGAATTGACAT
GATTTGAGTGGAATAATTTTGGTTTTCTTTGGTTATTATTTTCAGTTAATAAGTCACAAG
CATACAGTGGATGTCTTTACTCCCAAATCTAACTCGCAAATACCATCCTTTTCCCATCAA
ATGAGATGTGGGGCTCAAAGGATTTTGGAGAAGGTAATGCAGTTTCATTCTACTTGAGCT
TTCGAGTATTGTATTCGGATTTTGATGTAAAGGTCATTGTTGGGTTTGTAGCAAAGTAGA
AATTAGCGAGATTTGCTTATTTTCTTTGTTAATTTGATTTTACAGGGAAAATGGTAGATG
TTTTACTCACTATTTGCGGCTGTAGTATCAGGTGCAAGTAATTTAATTTTGTCTTTCAAT
TAGTTGCTTTTATTGCTAGTGTTGTGTTGACTGACTACAACTTAATGACTACATAAATTA
GCTGCTGAAGATGTTGAAGTATCTTCCTCTCGGTTCAAAAGATTGCACAGTGATGATTAC
GAGAGTACCAATGAAGATCAAAATTTGAAGGTATGAGCAGATACTGGATTCATGTTGTTG
GTTTTGTAGGCAGGATTCAAAATTGCCTGGTGGTTGATAATTTTAGCAATCTATTATATT
CATAGCTTTTGTGGACAGATAAGAGTGGAAGTATCTGGTGCTAAGAAGTAAGAGCAATTT
TTGAAGATGTTTTCCAAAAATGGTTACTGCAGCCCAGCCAATCCCAGGATTCGAAGAGTA
GGAGGTAAAATATCTGAATTCTCTAATAGTTGCTAGTAGGGAAGTGCTGTCTTCAAGAAT
CTCAAGCCTACTTATAATCATCCTCAAATAGATTTTTTCTATATTTTTGGAATCTGAGAA
CATAGCACCATACAGCTAGTAGTCAGATTGAAATAATGTTCAACTGTATTCTTACTAAGT
AACTTGCCAAACCATCCTTCTAAAGCGTATTTGATCTTGGCTTTCTTTGCGGTATTGTTT
TTTCCAATGACTGTTCTTTTCTAATGTTTTCTCATTTCCTAATTTTAGTCTGCCTCTGAT
GTTTTCTGTTATTATTTCTATGCACGATGCATCATTTCTATCAAACACCATGGGGAACTG
GCAGGAAAAACACCGGATGTGAGTTTCCATATCCTCTTACTTTACTCCAATTTCATTTAC
CTAGTTGTAATAAATGCTTAAATATGAGATTTTTGTCCATTTCCTAAGTGAACAAAACTT
TCTTTCTTGAGATTTATACTGACCTCATCTTGAGTCCATTACCATCTGCAAACAAGAGTA
TGCACAATATGTTGTGCTAGTAGGAAACTTTTGAAGGGGCAGTGTCATGTCACCTAGCTT
GCAACTTTTAGGCGCATCCTCTTTTAACAATCTAATATGTGTAAATGGATTCTTATGCTC
AGTTTACAGCTGCGACTTCAGGGAAAAAAAACAAATTTGCTCATTATTTTCAATATTAAA
TCATGAAACTTTTTATGGAGAACATTCATGTGCTACGCACCAAAAACACACACTATTGAT
GTAAGCATGCACAAGGAAGAAAAAAACAGCCAGCGATGACTTTCATTGAAAAGAGTTAGA
GCTAACTATTACATCTATGTGATGGAGGACTACAGGCAAGAACATACTGCAGTCATGTTC
ATATACATTTTGCTTGCACCACACATCATACATATATATAATAGAACTTTCTTATTGTTT
GTTTCTGGCAGATACCTGAACTTATTTTGTTAGAAGTTCTTGGACTAAAAGTTTACAAGA
GTGATCAAGAAAGTCATAAACTCTACTGTAGCTGAATATGTTGACAAGGTAACGATTTAA
CTTCTTGTTTGATTCTAAAAGGAAGTCATGAGTCATTTTATCTTCACAGTGCTGTGATTA
ACCAATGGTGTGTTCTGGGAAACACTTCAAGTAGATGAACGTCACATGACTAGAAATATT
ACTAGAAGAAATCAATGTGAGGAGCTTACAGGATTTACGAAACTGACATCATGAATCATG
TTAATGGAGCACTTAAGCTGATCTTTCTTTCTTTTTCCTTTTTTTCTCTCCATACACCTT
GATGAATGTCTTGACCAACTTTTAAATCGTGAACCAACACACACCTGTATTAATGTTGTT
CATTTTGGAATGGTATAATGAAAGTTGATTGATCCAGTAGTTCTAAAACACCATTACATT
CATCACACCAGCAATTTTGTTTTGTTTGTTTTTTTTTTTTCTGTTTTTTTTTTAAAATCG
GCTGACCTTTTATTGTGTTCTTTGTGGAATTACTGCTTCTTGGAATGCAATTCTTCTACA
TTCTAACTGCTGTGGTGCGGCCCTGCTGCATCATTCCTGTATTCTGAAGGCATTTGTATC
ACAGATCCTAATGCTTGGCATTAACACAGTCTTTTAAGCTTCTATAGGAAGGCTTAAAAG
TTAGCAAAAGACTTGAGAGTTGAACAAAGCTTTGAAGATCTTGAAGATGCATTTGAACCA
GATAGAAAAATTCAGCTTTACGATGCTGTCATTCAGCTTACCAACAAAACAACTTGAAAA
CATTGGACTTTTGAGAATGTAGACAATCTGATCAAGCAAGCTAAAGCTCCGACGTCGCAT
GCCTGCAGGTCACTGGATTTTGGTTTAGGAATTAGAAATTTTATTGATGAAGTATTTTAC
AAATACAAATACATACTAAGGGTTTCTTATATACTCAACACATGAGCGAAACCCTATAAG
AACCTAATTCACTTATCAGGAACTGAAGTTTAAACACTGATAGTTTAAACTGAAGGCGAG
GCTGGCTAAATCTGATCCAAGCTCAAGCTAAGCTCGAGCGTCGCATGCCTGCAGATCACT
GGATTTTGGTTTAGGAGTTAGAAATTTTATTGATGAGAAGTATTTTGCAAATACAAATGC
ATACTAGGGTTTCTTATATGCTCAACACATGAGCGAAACCTATAAGAACCTAATTCCTTA
TCTGGAACTACTCACACATTATTCTGGAGAAAAATAGAGAGAGATAGATTTGTAGAGAGA
GACTGTGGTGATTTTTGCGGACTCTAGCATGGCCGCGGGATATCACCACTTTGGCCTAAG
CTGGGTCTAAAGTCATGCCCTCGCAGCCCTCTCCCTCTGACAATTGTAAGCGCGGCTTTG
AGAGGCCGAGATTGTAGATCTCAACAAACTCACTGAGTGTTGAAGTTCTGGCACCACCCT
GGTGCATACACTGTTTGCCTGCAAGCTGTCGAAACAATATAAACACGACACGATGAATTC
CTGCAGTGGGACTTGGATTTTCGTAACACAATCTCATTGCCAAAGGTTGTTCCAGTTGCT
TAGCAGGATATCAGTCACCAACCAATGGAGATATTCTCGGAGGTGAGGTTGCTAGGACTT
GGAACATCTGGATCCACCATAACAAAGTATAGAAGTTCTGAGGTCTTCTCCACCAATCTC
AACTCTTGGCTTGTTTGAACCTGAGAGGCCTTAGATCCAACCATTAGTCACCTCTCTTTG
GCCATAAGTAACCTTTAGAGTGATTGATCTATTAAACGGATCAAGAACGTCTCAACAACT
CTGCTTACTATAAGAGGGTCTCTTATATTTATAGACATAGCCTGCTTTTTTGTACAAACT
TGTGATATCACTAGTAAGCGATACGATGCCTTCACTTCTTTCTGTGATGTGTCTTCAAAG
GACACATGGGGTATTTAAAATGATGTAAGAGGAGCAATATAGTACTGAGAAAGTCCTTGT
TATGCATCATCATGCCGTACTTCTGAAAATCTCAAAACTAGAATTTTCTGAAACTTTCCA
GGGAAACATTCTGGACTTCTTCGAACCGCAGCGCTAGAAGTTTCGGATTGGACCATCTTA
ACCAGACGGTTAGGATTGGTCTACCAGGCCCAAATTGCTTTATGGTGGGCTTTTGTACAA
ATGATTTTTTTTTTTTTATTAATGAGTCTAATAAGTAAACATCATTTAAAAGAGTGAGAT
AGGATAGGTTGAACTTGAATTTATAAATTTGTATTTTTAACCGTGACTTTACGCAAATTA
TATTTTAAATTCTATCTCTTAAAAGGCTGACTCTCGAAGCGGCGATCGAATTCTCTAGAA
AGTCCCGGGTACCGAGCTCGAATTATCGATCGCGAAGGCGGAGAATTAAAGGAGTCACGT
TATGACCCCGCCGATGACGCGGGACAAGCTTCGTTTACGTTTGGAACTGGCAGAACCGCA
ACGTTGAAAGGAGCCACTGAGCCGCGGTTTCTGGAGTTTAATGAGCTAAGCACATACGTC
GAAACCATTATTGCGCGTTCAAAAAGTCGCCTAAGGTCACTATCAGCTAGCAAATATTTC
TTGTCAAAAATGCTCCACTGACGTTCCATAAATTCCCTCGATCAATTGAGAGTCTCATAT
TCACTCTCCAACTCGATCGAGGCATGATTGAACCACGGATGGATTGCGCACCCAGGTTCT
CCGGCCGCTTGGGTGGAAGGCTATTTCGCTATGACTGGGCACAACAGACAATCGGCTGCT
CTGATGCCGCCGTGTTGGCTGTCAGCAGGGGGCGCCCAGTTCTTTTGTCAAGACCGACCT
GTCCGGTGCCTGAATGAACTCAAGACGAGGCAGCGCGGCTATCGTGGCTGGCCACGACGG
GCGTTCGCGCGCAGCTGTGCTCGACGTTGTCACTGAAGCGGGAAGGACTGGCTGCTATTG
GGCGAAGTGCCGGGGCAGGATCTCCTGTCATCTCACCTTGCTCCTGCCGAGAAAGTATCC
ATCTTGGCTGATGCAATGCGGCTGCATGCCGCTGAACCGGCTACCTGCCCATTCGACCAC
CAAGCGAAACATCGCATCGAGCGAGCACGTACTCGGATGGAAGCCGGTCTTGTCGATCAG
GATGATCTGGACGAAGAGCATCAGGGGCTCGCGCCAGCCGGGCTATTCGCCAGGCTCAAG
GCGCGGATGCCCGACGGCGAGATCTCGTCGTGACCCACGGCGATGCCTGCTTGCCAGATA
TCATGGTGGAAAATGGCCGCTTTTCTGGATTCATCGACTGTGGCCGGCTGGGTGTGGCGG
ACCGCTATCAGGACATAGCGTTGGCTACCCGTGATATTGCTGAAGAGCTTGGCGGCGAAT
GGGCTGACCGCTTCCTCGTGCTTTTACGGTATCGCCGCTCCCCGATTCGCAGCGCATCGC
CTTCTATCCTTCTTGACGAGTTCTTCTAGGCAGGACTCTGGGTTTCCGGACTCTAGCTAG
AGTCAAAGCAGATCGTTCAAACATTTTGGCAATAAAGTTTCTTAAGATTGAATCCTGTTG
CCGGTCTTGCGATGAGTTATCATATAATTTCTGTTGAATTACGTTAAGCATGTAATAATT
AACATGTAATGCATGACGTTATTTATGAGATGGGTTTTATGATTAGAGTCCACCAATTAT
ACATTTGTACGCGTAGAAACAAAATATAGCGCGCAAATAGGATAAATTATCGCGCGCGGT
ATGCATCTATGTTGCTAGATCGACCGGCATGCAAGCTGATAATTTCAATTCGGCGTTAAT
TCGGTACATTAAAACGTCGCAATGTGTTATTGTCTAAGCGTCAATTTGTTTACACCACAA
TATATCACTTTTTTGAGAATGCAGATCCAATTTTGCCCTGTATTAATTGTTCCAGCAACT
TGTTTGCTCACTGGAATGTGAAACTAAAATTAGGTGAATGTACAGGTTATCAGATCCCTT
TTTCTAATAATTATTTATTTAACCATTCTGAGGCTCATCAGCTCTCATATTTCCTTGCAT
GTTTAAGTTCCATGTCAGTTCAAAATGCAAAGAAAGTAGAAATTTGTTTGATATCAGATT
AGTTTCAAGACTCATTTTGACAACTATTTGCTATATAAGATTCCGAGTGTACCCTAAAAC
GCATAGACAAGTAATTAAATCAAAACCAGGTAATCTAGTTTTATAACAGCAAGCAACTCG
TGTTGAAAAAATGCTAGAGTTGAAGCCATGTAGATTCGAGCACCATTACCCAAGTTGGTG
CATTGGCCTGTCTGGTTTTACATCTTTACGTGCTCCAATCCCATTGTATGAAAAGTGCCA
TTGTTTGAAGCCATGGCAGAGATAACACAGACAGAGCAGTGCCAGTGCATTTGCCTCCAT
GATGTTTCTTGAATTTCTTAAGCAACTTATACTAGCAAGTTTGCTTTGGCAATCACTGTT
ATCAGCTTGCCTCTCCCACCCTAATAATTGAACTCTTTGCGGCTTCCTCCTACATCAAAC
GTAGCTATCTTCCCTTTTGAGACGTACTGATTAAATTAATCACGTAAAATCCTAAACTTA
AATCTAACCTCAAAACCATTTTCCGCCAGCTTTTCAACAAAAGAATTCCAATTTTATATT
TTTTAAATCTAAAACTTCAAATACTATACATTGACCACACAATTCATATTGAAAACTTCC
TTTTTGATCCTTGCAGAGTTGCTCATTAGTGCTGCTCTCTCTTGAGCCCTTCTGCTGCCT
TTGCATGACGTTAAAGTGATTCTTCTGATACCTTTCTTTCCTTTTTTGTCTTCGATTTAT
CTGCTACTAATAAGAACAATTAGACCATAATCTATGCAAGTTTAGAGCTCCATGGAAACA
ATCGATCATCTCTGGTATGCAGGTACAACGTCAAAACACCATTCACTGAAGCATAAGAAT
TCTTCAAGCACGCACTGAAAATGTGTGTTCTACTTGAAATGCTTGAGGGCCATCAATGCA
AGGTAATTGGAAGGTTCGAACCTGCAAACCCTATGTAGTTCTACTTGCATGTCAGTTGTT
AACTTCTGGCCTCTATTCTTGGTGTTCTTCCTGGATTTGTGACTGGGATTGTTCTTGGCT
TGAAGTCACATGGAATCGAACATACCTCACACAAAATCATTGGCATTGTTCTATTTTGTC
TTGCAACAGCACAGGTGTTCGGTGGCTTGTTTAGACCTCACAAAGAAATAGCAAGTATCG
GCCTTTCTTCCAACTGGTTCCCTCTCCTTAATTGGATTGTTCAGTACTTATTCTCTAAGT
TCATTCAACATATTTATAGGATTTGGCATATTACACGCTGCAAATTTTAGAAGATTACCT
ACCTTGTATTAGGAGTCTTGGGTTCTTCCTGCTGCTATTGGAATTATATTTGTTGAGGAA
ACAACCTAAAATCTTAAATTAGAGAAATATATATATGAAAAAAAATAAGTGCAATTAATC
TTAAGAGTACATAAATAATTTACATGGTTAAATAATTCAAGCCTATGTCACGGGGAGACC
ATAAAGATATTTACTATAAAAATACGAGATTACAAGATATCACACAAAATTATTTTCTTA
TTTAATATCTCAAAATAACCCAAAAACTCATTTTATCTCCTTTCTAGCCACCTAAATGTA
GAGAATGAGACACTTGTAAATCAAACATTAGCAGCAAAAATATAATAACTTTGGAAGCAT
ATATAGATTTAGCACATGGGTATTTTTCTCACTTAACCCAATAATTTAAAACAAACTCAT
CAAATCTTTATTTTGGACGTACAAATCTTGAACTCCTTTCTAATCGCTTTCAATAAGCAT
TTTTAAGTATTACACAAACCAATTAAATTCAAGCAATCCTTGAACTTCAATGTGAGATAG
ACTTCATCAAAATATTTGTAGGGTTAGAACTATAGAAATCTTTTCATTGATACATCATCG
TGACATGATATCTAGAATAAAATGATACGACATCAATATGTTTGATTCATGCTTATGATA
CATCAGTTCTTGGCGGAGTGTGAATAACACTACAGCTACTTATAACAATGTATAATAATT
AACTAATGTGATAAGCTAAGATTGTCAACCAAACCTCTTCATAGCTTTTCACTATCTCTA
TCAATTCCGCTATACTTAAGCTTTATTTGTAGACAAGGCAATAATGAATAATAAATTGTT
CTCCAACTATTGACACATCTTGAGAAAGTGAAAACATAACTTGTAATGATCTTTATTGTC
TAAATCATCGAGGCGTGATCCTAAATGTAAAGCCCTCAACACTACTTCTAATACTATTAA
TCACCATTTATATACGGACCAACATATGTAGTACCTTTAAGATATGAGAATATCCTATTT
CACTTGGCACATTAGTGAACTGCGAGGACTTCTCATAAACCTACTAACCACACTAATAGC
ATGTAAAATGTTTGGGCAGGAATTAGGAGCATAGCATACATAATGCTATGCTTTGCATTA
ACATACGAAACTGACATGTGATTTCATTCTCCTCCTTATTTTCTAGCGACAAACATAAAA
GGTAACTTTGAAAGAGCTACAAACCAGGAAGTAATCATTAGCTTGCAATTTTATATACCA
AAGCGGCTCAAGTACTTTCTTAGATACTTTCTCAGCGATAAGCATAACTTTGTCAATGCT
TTGATTTATCACGTATCTCATTACCCAAAATCTTCTTATCTACTTCCAAATTCTTTATCT
TAAACTCACCACTTAACTAATCCTTCCAAACTATTGATCTAGGACATGTTCTTGAGACAT
TCAACATATCATCAACATTCAATAACAAGTACACAAATGAATCATCTGAATGCTTCTTGA
AATGCACTGATTATCACAACTCTTCATAAACCATATCCAAGCATACAGAAATATCAAGCC
ACCATTGTTGGGGGTGTGCTATCATAGCCGAAATCCTAGTGAAGGTTTAGATTTAACAGA
GACTTGTTCAAATGGGTCATTATCTTCGCAAGCTGCAAAAGAACACAATTGTTTGATTAT
TCTATTCATAGGTTTATGAGGTATTCTTGCAAGGTAACCACATCCTTAAAAAACATTTCA
GTTTTCAAGCGAAGTTATGTGAACAACTATGACACATTCAGAAATTCAACATTTTACTTC
CTGTTTTTGAGTAAGGATTTCCTGGGGGCTCTCTCCATCGTTTCTCATACTCGCATTCAT
GCTTCCAAAAGTTTCACATCAAAATAAAAGACAAAATTCTTGCATATCTTTAATCTTAGA
ATTTAAAGCTTGCTTCCCTCAACATATTATTTAGATCCATGGATGGCAATAATAAAATCC
ATGATTAAATGTATTTAACAAACCGTTCTGGATCAATCTCCGGTCATAGAATGGAATTTA
GATCCATCTCATATATTCTTAATTATAACATGCATCATCAGTATGTTCGTTAAATCTAAA
TCATTACATTCAAATTAAATGGATATAATTTAACTCAACTCATTATAATTTTGTTTCTCT
CTAATCTAAATCATTAGAAACATGGATGATCACTTATACAATCTAAATCTATTAAATATT
TATTCTGAATATAATAATATATTAATCAAATAAGATCTTTATATGGATGTCAAAACATAT
TATAATGCTCTCTACAAAAAGGTGTCTGGAATGTAGTAGCGATTGTTTTTGAAGTGTTTT
TTTACTTGAAAAATGCATCAAAATAATTTTATTTTTGTTTTTTAAAATTACTTTTGATAT
CAACACATCAAAATAATTAAAAGAATAAAAATAATTTTAAATAAAATAAAATTCAAATCT
TATTGGAATTCAGTTGCAAACACAACCTAAAAAAGATAAAAGTATTTCTACACCATTTTT
TCTTGTTTTTTATGTTGACAAAAAAAGATAGGTGTGTTTGAACCCAAAAGAAAGGCATTT
TATATCATAGTAAACACTACAAATCACACATCTCTTTATTATTTTCTTCATTACATATCG
AAGCTTATTCTGATACAAAGCCCGTACTGTCTTAAATAAAATAAAAATATTACTCGAACT
GCTTTTGGCATACCGTGGAAATAAACGGGTTTTAATACAGGCGGAATCCAAGACGACGGG
TTTGATGACAGCTTCAAGTGGTAGCATCAGCTTAGGTAAGGGCAATGCCAGGGCGCTTCG
TTCATGTCCACCGGCAACCCTGCAACAGTTGTTAAATCAAACCCTTGAAGAAGCTTCGCT
TGAGGTCAGATGAACAGCCGCCATGCCAAAGTTAATAGCAGGGCAAGATCTTCTCCCTGG
CTAAAAAGGGAATAAACTCAATCTTGACCCCTAAAATCCAAGATCTGCATGGTAGTCAAG
AATCTTTCAGGTTGAAAATCATCTGGATTTTTCCACACACGAGGGTCTCGATGCAACTCC
ATATGTTCACCACCACTAATCGAGTGCCCTTAGGAACTATAATAGCCACAAACATGACAA
TCTTCCATGGCCTCACGTATCCCTGTTAAAGGGACCTGAATAATCGCAGGATTTCTTTCA
CTGTGCTTGGTAGACGAGGTTCTGAATATCTGGTTCCTCCCACCCATTTCTCTCTTCCCA
CCTGCTTGTCAGCTCTTCTTGAGCAGCCTTTGCTTACACTTGGGTGGTTTAGCAATAGGG
ACAGTGCCCAAGTTAGTGTAACCGCTGGCTACCTGCTCCCGTGAGGTCCAGAATCTGCAG
AATTAACACAAAACGTGTAAAATTGAAAATAGTTGGAAGTCAGGAACCCTGCACGCATGA
GAAAATGTCAGTTGGTAGGGAGACAGACTTTGAAAGTCCTATAGGGGTCAGGACCCTTAC
CCTCAACCACAAGAAACAAAAGAAAAGGAATTAAATTGGATGAAGGCATCATTTTTATTT
TATTGATGTATGTGTCGGGTCAACATGTATATATCAAGTTAATAATTATATAAATTTCTA
GTAATCATGACTGGTAATTTTTAAAAACAAAATTTAAAAACTGATCAGTTAGGCTATCAT
GGTTCAGGCAGGGCATTTTCACTTCAACTATTGTTAACATATTTCTACTGCACTAAAAGG
TATTTTTTTTTCTGTTCTTTAAGTAGACCTAAAAATTCCTCAGCTTTTACAGATCTGCTA
GCTGTTGTTAGAAATTATATACAGACCCACGCGGTTTCTGATTAAGGAAAACTTATTTCA
AATTGACTTTCTCTAATTTTGTTTTTATTTCCACGATATGAATGTCTTATAACCATGGAA
AACGAGAATATTCAATTAATTCTTGCGCCTACTAGATATATATATGATGATATGATATGT
TGAAGGATTAAGGGAAGAAAACGCCAGGACAAGCTACAGCTAGCTAGCAAACTTACCAAA
GTTGTTGCCTTGATGACTTATCACGAGTAGCCAGACATCTCAGCAGCACCGTCAGCAAGG
TTAAGATATCATCACGTCCATGAAGTCGCTTTCCCTTGTATTTCTTTCTTAAGATGTTCC
TCAGCCAGCTTCCACGTCACGGCATCAGGTTCCTTGGCAGTCCTCTTCACTGCCTTATAT
AACCTGAAAATCAATCATTCGAGCCATGGAATCGCGTCAGACATCTAAAATCCACTCAGA
TACAAGGCTTTTCTATGGCTTTCTTGTAACACTTATGGTTCGCTGTTTTTCTTTGTCGTA
TATGCTGCTGCGGTATCGTTTCCAACTATCGTTCTAAGGCTTATGTTGAACGTCAAGCTC
TCAGTGGTTGCTCATAGTCACCTTCGCAGGAGTACGGATCCGCTGTTTCTGCATAGGGTA
TTGCAGACCTTTGATGAACTCGTCTACTTCTAATGCTCGGACGTGCGTAGGCATTTCAAG
TCGGTGGTTTTGACAGAAGCTGAAGAGTGACCAGCTTTCTAACATCACGCCAGTACTTTC
CATAAGGGGACAACGCAAAAGCTGCCGCTGTATCTATATGTTTTCCGGCAGCTATGTTTG
CTCTAGTGGCCAGAATTCTGTCATTGGTGGTCAAGCAATCCTTTACTGTTCCCAACTGCT
CACCACCACTATCCGATGAGAACCGAGCCTGAGGGAGTAAATAGGGCCATTGATCGGCAA
TGGCTGCAAGGGTTTTACATGCTGGAGTCCTGGCCTCTTAGGCAGGCAGGTGGCCAATCA
GGGCCATGCCCGGGTAGTTCGGGGCTGTGGCTGGTTCTTGCTTTCTCTCTCTCTCTCTGG
CTAAGAAGTTTTCCAGAAGCCATAAAAAGAAATGTAAGAACGAGAGCCCAAGAATCATTT
GGAACAGGATATAAGAAATCCATGGTAGTTCAAGGGAGGAATTAACTCATAAGGCTAAAT
GCTGCTCTGGTATTTATAGCGTATAGAATGGAATACGCTTCACTAATAATTAAAATTAGG
CATAAAAGTGATTTATTAAATTAATGTCAGAAACGTTTAAAATGATTTTCTTAATAAAAA
ATATTATGTTAAAGTAGAAATAAATGATGGCTCACAAGTTGAAGATGGTACAGTTCACTC
ATTAAATCAAAACTAAGGTCAATAAATATTGATATTTGCGAATAAAGTAAATATATATTA
TATTGATTCATGTGAGGAAGCATTTTAAATACGGTTCTATTCATGTTTTTTTAAAAAAAT
TATGAAAATTAATTTTTTAATGTTTAGTCGTTTTAATATGTTAATTTTAAAAAATAATAT
AAATTAAACAAAAAATAAAATATTTGAAATAATTAAAATTAAGAGGATAAAGATTAACAG
TTAGCAATTAATCTCCTTCTTAAAATAATATAAATTTTTATTATAATTTTTTTTAATTAT
TAACTTTTTTAGAATTTTTATTTACACAGGCAAATGTTTTATATATTAGGAACTTAGTAA
TAGCCATAGTATTCTATTTTTTATTTACTTTTTCTTATTCAACATTATTAGAGTTTTGTT
TTTCCTTTTTAGTTTAAAATTTTACTACTAGTCTTTTTATAAATTAGATAAAGAATATTG
ATAATGTATTAAGAGTTAGTTTATTTGTTTCTAGAAATTTTTTGATAATGTTCTTAAACT
TTGTTATGCCTATTGTATTTATCCGTTGATCTATTGACTTGGTCTTTGAACCGGATTTCC
ATAAACCCGGAGTAAAGTTGATCTCTTGTGAGCCTAATTAAACGGTGGGTGCATAGCTTC
GGTTAATTCGATCAAAAGCACGATCGACTTGTTTTATAAAATTAAAAATAAATAGATTTT
TTCCCAAATAAAAATATTGAAATAATGATATTTTTGGATTGATTCGGATACATAATAATT
GAATAAAATGATGTCTCAATATTTTATGCATTGATTGAAAAACCAACTATAAAAGATTTA
AGAAATGAAATTTAATTTTTCATAAAATATTCATGAGCAATTTTTTTTTTTTTTACATCT
TAGATACATAATAATTGACAAAAAAAACTATAAACATTCCCATTAAAACCATTTAAAATC
TATAACATCATTTAAAATTGACAAGATTGAATTTTAATATCATGTCAGTCTTTTCTTTGT
GTATTTCCAACTAAAAATTAAAACAAATATGAGAAAAAACATAGAAAGGATAGATATCCT
AGTCAAAAAGAAGATCGACTTGTCTAATCTTTATTTTTCACTCCAAGGGCATGTTGTTTT
TTTTCTTTTTGTTTAAAAAGCATTAAGTAGAGATGTGGTTTAACTTTCACAATTGGGCTA
GAAGTTTTTTGGATCTAAAAATTATTTTTAACTTATTTTCTTCTAAAAACACTTGATAAG
CATTTTTATAATCTTAATAAAAGTAATTTATGAACTCAAAACAATCATATATCACCTCGA
AATCAAATCAAATCGAACAATTTTTTTTAATCTTGATCTACTTTTCTAGAAACAATGGCT
TCACTTACCCAACGACACTCTTTTTATCAAGAAAATACATTGACATTAAATTTGACTTTT
TCTTGTTTGCAAGATTTGGGTAACCAATCCACTTTCTCTCTTTTCATTGTTTTTGGTGAT
TTGTTTTCCTCTCAAACTTAGGAATTATGATGTGAAAAAATGATGTTTTAGATCAAAATG
AAAAAAAGTATCAAATTAACAAGATAAAAATAAAATTCACTAAACACTAGAGGCAAAAAT
TATAAAAAACACCCGTGAGCGATTAGCGAAAAAATTCTTAAATCTTGCCTTACTGAATTT
TGATCTCTATTTTTCATTTTTATAAGTAAATAAAATCAAATTCTTTCATGTAAATCGAGC
ATCAACCTAATGATAAGAGGTTTTTTTTTTTGACATCATGATAATCTCATAAAAATTAAA
TTAAATTATTAAGGTCAATTCTTTGATCAACACAGCATGAAAAAATAAAATTAAAAATAT
TAGATGGCCATTGAAGAAAACCCAAGGGCTAAATAAAAGAAAAACATCATTACAAATTTA
CAATGCTTCACCTCATGCTGTAATGCTATAATACATGAAAACACAACATCAATAATTAGG
TTTCTTTTTAATTTTAATTATTTATTATAAGAAATTGTATATTTACCAGTCTATTATAAA
TACGTATATAAATATTCAGTCATTGTGTGAAAGTAAGCTGAGTATTTGGTTTAAATACTT
CCCTCTTCTTGGTAATTTCTTACACCATATTTTTTGTTTCAACACAAACTCAATATATAT
ATATAAAAAGTCACACACACGCTCCAATATTCAAACAAGACCTAAAATGTAAATAAAATA
AAATAAAATGAATAGCATCTCCTTCCTCGAGTTGAAGTCATTTACTAGAGTGTAAATTCA
ATTATAAAAAAAGTTAAAACAAAGGACTATCATCCATTATCAGGATGCAAGGGAGGTATA
AGATGATAAATAACTATACGTTTTCATGATTTTAGATTATAAATGTGTTTGAGAATGTTG
TGATTTGTTTTTATTTTTAATTTTACCACATCAAAATATATATTTTTTTACTTTTAAATT
TATTTTTGACATCATACATCAAATTGATATGAAAAAATATATAAAAAAATATTAATTTAA
AATAAAAAATTTAAATTTTTCCAAAATCATTTTCAAAACACAATAACAAACACACTTGTA
CAAATAGTCCAGTCTAAGATTCCAATTTATAGATAAGTCGTCCATGCACGGTCCAAATCT
TCCAACAAATTAAGTGCGGCCATTGAAATTTTCAAGATCATTACTATTATTTTTCTTCTT
TAAGATTGAAGTTCAAAGATCTGGCCATGAAACACAGGATACAAGTTTTCCCACGTAAGA
ATCTGTCTTTTTTCTTTCTAAAGATTTGGAGCAGCACTGATGAATCCAGTATGTTCTTGA
AACATTTCTTCAGAACTACGAGGTAAAGTTTTGTTGGAAATGTTAGAAAAATATGTTTTC
AGTGATTGAAAGCTAAAGAAGAAGAAGAAGTAGAAGGAGGTAATTATTTGACAAGAAGCT
AGCCAGGTGAGAAGTGGGGCTAGTGAAGGGACATGGCAACATGCACCAGGAGTACCTCCT
CGTGTGATACACGAGGAGGTAAAAGAGACTAAACCAATAATAAAGTTGCTCTTGTTTCCA
AATGTTCACTTGACGAAAACTTAATTATTGTTCTTTTAGCTCTAATTTCATAATTAAACC
TCATATAAAAAAACTATATTAACAAATATAAAAAACTATTTTTTTTTCAATTATAATTTC
AACGCAACCAAACATATTAAATTTTAAAATAAACCTCACAAAAATATTTTTTATTAAATT
TATTTTTCAAACCATAACTACAAAAAGCAATTATAATATCAAACAGATACATCCTCATGT
TTCACACAAGGAGGTACTCCTTTGTCCTTGCTTTCACACATGTCCCTTCACTATTCTTAA
TTTCTCCCTTGCTAGCTATTTGTCAAATAATTATTTTTTTCTTACTGCTTTATCTTTCAA
TCACTCTTGGATTAGATGTTTTTCCTAACATATCATAACAAAACTTTCTATGAAGGTTTG
TTTCAGCCGATATTGAGATACTAATTTTATTGATAAACTTAAATATTATTAATAAATTTA
AAAATATTTTTTATTTCACTAGACATGTATCCTAGTGGTTATAACTCGAGTTTATTTGAA
GTGTAGTTGTAATTGCTTTTAAGATGTTTTATTTTAAAATATAAAATAATGTAAATATGC
ATAATCAAGCTTACAAATTAATTAAAAACATTGAATTTTTAAAATAAAAATTGACGTGTT
TCCAATTGTTCATGACAACAGAAAACATGTAGGGTTCAATCAAGTTTCTTTTTGCTCGAC
TCATGTTGCACAAAGTGGACAGCAATTAGCCGTCATCAGTACAGCAGGCTAAAATGTGAT
CCACGATTGCATGTCTTACACAGGTTAAAGAAGAAGACTGTATAGCCGTAGCCATTAATT
AAGGTAATTTCAAGCTAATAAGTTGTAGTTTGAATTTATATTAGTTAATTTTGTTTTGGA
TTTACGCCAATATTTAAACTAATCAATTCTCTTGGCACAATCTTAAACCGACATTTCACA
CCTCACCATATCTAGTTAGATATGAATTACTTGATTGCTCCACCATTCTAACTGGATAGA
AAAACGATGATTTTGTCAAAATCATCTTTATTGGTCTTTTATAATTTTTACTTTTTTGCA
ATAAATATTTTTATTAGCCGCATATTGATTGGACAAAAACTACAACAACAATAAAAAAGT
ATTTACAAGGCTATAATGATTTGGATTAAAAATAAAAATTATTTTTAATCAAAACCTAGT
CTCTTTTCATGTATTTTTTATTTAGACAAAAAAAGTTGCCTTTTTTGGGTTAAAGCATTA
TTTTCAAGTAAAACTTATTATTGTAGTGAAAGAAAATTTTAATTAAAAGAACTAAAAACA
TCATGAATAGATTGTTTTAAGAATTTATATGAAAAAGAATAATAAATTTAAGAAAATTAT
ATGAAAAATAAACACTTTAAAAATATTTTATTCTCATTCAATATTATTGAAAAAATATTT
CAAAAGATTCTCATATTAAAATAATATATATATATATATATATATATTATTAAAAATGTC
GATTGTTTTACATAATAGTTAAAATGTCATATCAAAGGAAAAATGTCTAATAAAATACCC
TTTATATTTTCTTTTTTTTTTTTTTTTTTTTTCCTTTGTGTGAACTCATTAATGCTCCCT
TAGAAAGGTTGTATTATTTCATTTTAATCAATGTGTTATTTCACATTTTAATCAATTATA
TTTAGTTAAAACTTCATGTCAAAACAAAAACAAAGGTAATAAGACCTTTTATTATATATA
TTTTCTTATGAGCCATTGTACTTCTCGAAGAAAATCGTGTTATTTTATCTTAATTAATGT
ATTTTTCCATTGAATAATCAATTATTTTAGTAATATTTCATGTCAAAACAAATTAAGACA
TTGGAAAAAAATTATTTTTTGAACCATTCGCGATTAAAAGCCATCGAGGTTTTCACTATA
ACACTAAAATTGTCTTAATGATTGAAATAATATATAATAACTTTTTGTTTTTTGGAAAAA
CCAAACAAGCTTTCTATCCAAGGAGGAGATAAAATATTTTACATATCCCATTGGACATTA
TCAAATTGATTGGGGTAAAATATAATTTTTATCTAGAAGATTTTAACCTTTTTCATATTT
CTAGCACAATGAAATAACACAATCACCACTTAAAATAAATTATATATATATTCTTTGTTT
TTTTTTTCATCCAGGCGTTTTAGTTTTCATATTCGTGCAATAAGCACCACTAAAAAATTC
AATTCTTGGGTTCGTGTCAGCAGCGAAATTACATATTCCCATTTTAATAAAAAAATGTAA
ATCTATTTCTATGTGGATATTGGGGAGGCAAAGAAACTCTTGTCTTTTATTGGTAGAAAA
TGAAATGGGAGTAAGCCACACTATTATTTTTGGTCACTAGGAACCCTAGCGGTCTCGGAG
ATGTGAGGCCACGGGGAGTAGTTGCGTAAATGGAAGGTATTAACATCAAAATACACCTAC
CCTAAGGTAAAAATTTGCATTGTTTTGTTGTATGATAAAAACTAAAGTGTTGTGTACTTC
TAGTTGTTGAGTGCATACATGGTTGAAAAATCCTCACCGGTAACAAGGTCTTTATCTTAT
TGGGTAAAATCCTACTTGGATTCTAACGTCTATGCAAAACTTTATTAATAATATTTAGGA
ATCGCGTTTTACATATAAAATTAAGTAATCGAAATACTAAAAATAAACAAAAGATTTTTT
TAAATTTTTGAAATATTATTTCGTTATGCATGCATTTGCGGAATAAAAGCTGGTTATTAA
AGCCAAAATGCATCTACTAATACATATATTGTTTGAGAATTTCCTTTGTTGTGTGTAGAA
AATATGATGTTATAATATTTATATATATATTGGAGGAGAACTAGAAGTAGTATTTTAAAA
CAAAAAAACATTTTTGAAAAATATTATTTTTGATGTTTTTACTTGAAAATCAATTATTTA
CCCAATCTTGGGTTTGTATTCTTACGGCATAAAATACAAACCAATATTAATCCACCACAA
TAAAAATATGCAGGAAAAATCAACAATATTTTAAGGATTTTTAGAATTTTTTGGAAGCAA
AAACATTTTTTATTTGAAAATCTTTGATGTTTTGTGAAAACCGAGGTGTTTATCTTTGGT
TGTATCTTTCACGGTTATAAAATACAAGCTGGTATTGTTCAAAATACAGTAATAAAATTA
CCTGCAAAAATCCTGAAATTCTTTGAAGATGTTTTCCGAGCGGTCGGACTTCGGCTAAAG
GAAGTGGGCCGTCGACCCCAAAATAAATTAGGGCGGTTTCTCTTTGAAATTTTGATGTTA
CGGTAGAAATGAACATGGGCTGATTCTTTATTGCACCCGCGATAACGATTAATTAGATAG
GTAGTTCTTTGTGCACACTACGGTAACACGATGAATAATTGGGCATACTTAAAGGGAGTA
ATTAGGTAGTTCTTTGTGCCCTACCTGATAACCAACTAGTATTTCTTACTGCGAGAGCGA
TGCACAATGCGTTACGCATCTGAAATATGAATGCACGGGGATAAAGGGAAGGGATTACAC
AACGACGATGAGGCACGGGTAGAGGTGACGTAGTCTTTGGTGGTTTCTTGGCAGTCTTGT
GGGAGGATAGGCTGGGATAATTGGCGGCCTTTCTTCCTTTTCATGTTTTTGTTCTACTCC
TGTTCTCCTCTGCTTCTCCTTTCTTCTTAGCTTCTCCACTTGTTTATTCTTCCCTACTCA
CGGTGATTACTGTACATTTTTTAGCGTGGCCCGATGGTGGTGGTGGTGGTGGTGGTGGAG
CCTATAAATGCCAATTCTCCGAGTTTTCATGACCCAAATCATAAAAAAAGCGACATATGT
CTATCTCTTTGCTATTTTCCTTAAGTTTCTCTTTTATTTTAACTTAGAAATTAAGAAATA
AACAAAAAAAATTTGAAATCAAAATGAAATTATCATAAATTTGAATTGAAATGATATTTT
TTACGTATTTTAGTTTTAGTTCATATCTCTTGTCAAGGTTGTTAAGAACATTTTTGGACA
TGACAAAAAATACAATATAAATCAGATCATAAAATCATAAAAATACTTAAGTAATTTTTT
AACTAATTATATATTAAAAATTCTAGTTAAATTAAATTATATTAAAATATAATAAAGTGA
GTCAATAATATTACAATCAATGAGTGATCTAGAAATAAAATAAGAGAGATAAATAATATA
TGAATCAATAAATTAATGACAATGAAATAAAAGTCTCAAAATAAAACTTTTCAATATAAA
AGAGAATCACTTAATGATAGAAAGTACCGCGTGAACGGTGACAACTTAGTTGTTCCCATC
CGCAATAAGTCTAAATGGATCACTTTTTACTTTTTAAGCTAATGAGTCTAAACTAATAAT
TAACTAATATAAATTCAATAATAAAAATAAACTAACTCTAAACAATATCTATCGTTAGAA
AAAAAATCAAATTAGTATTGTCAAAATTAAATAAATAATAAAAAATCTTGATGTTAAAAT
TTCTGATGTAGTCAGAATCTCTAATTTTTCACATATTTTTGACAAATTTGAGTTTGATTT
AAAACATGTCGTTCTTTCGTCGGCTGCATTCTTGAGCCTCGATATATGGTTAAAAACTTT
TAGATATGTAGTTTCTAGCCCAACTATAATCTCAGCAAATTCAATAGGTAGCTCAGATAT
ATCCCAAATGAGTACACTTTAGGTCTAGTTTACATATTTGACAAGATTAGATCAACTTTG
ACCATCCTGATATTATGTTTCCAAACTTCATTTGACTTGAAAATATATTACAATATATTT
TTCGTGTCTAATATTTTTTCTGTAAAATTTCCAGCTCTATCAATTCACGGTTTTGAAAGA
TATGTCAAATCACGGAAAAATAGTCAACGAGATATTTAAGGTTAAATTTGGATCGATTTG
GATTCATATCACAAACAAATTTAATAAGCTAAATGGAAATCAGCAGGGGTTTATAAATTT
TATGATTTACGAGTCAAGTCACGATTTTTCTTGGTTTTACATGTTAACTCATGACTTTAA
CAACAATGCTATTAATTTGATATCATCTCTATAATTCAAGCTTAATTCTATTTAATTAGG
CTACTTTAAATTAGAAGAGGTAAAAGATTTTGAAAATGAAAATTTCATATGAACGTAAAA
CCGACCCCATGGTTTTTTTATTATTTTGTTTTAATTTTTTATGGATTTCTTAATATATAT
ATATATATATATATGGGCTCATTTGAAGAAAAGAAAAACCAATAATAGGCCCAATAACTT
TCTAGGAGAAGGCAGAGTATACAAAACAAATAAGCCCTTCTTCCTCCTCGGCACTTCATA
CATGCTTATTGCACTCAGTTAAAATCTCCCAAGGCAAAAAGCAATCATGGTAAGTCTCGA
ATCTTGATCTCTCACACTCTTCAATTCTGGATCTAATACTAATATTTTTCTCATGTCTTA
TAAAATCTGAAAGTGATGTTTGGTTAATTCAATTCAGGTTCTTTTACAACTCGATCCGTT
TCTGAATGAACTAACAACCTTGTATCAAAAACAGCACCGACAAAGGCTCAATTTGGGTTA
CTCTTAAACATTGTGAGTTTCTATTTTTACCTTAATCTATTGACCTTTTTTCTTTTAGTA
TCTTTCTGGGATTAATCTATCACAGGTCCTCAATTTTTGATTATTTAGAGCTTTTATTGT
CACAGTTTTGATAAAAAATTTTGGTAGCTTCGATGAAATCTAAGGTTACCTGCAAGGAAT
AAGATGGCAACTAATAGGTGAACCATTGAGTATAGATGTCTTATACGTGCAACCGATGGC
AAAGACTATTTCTACTTCGGTATCTTCTTTACCTTCAAAAGCTTCCTTGCTCTCTGGCTA
TAGAATTGTTTTAAGTTAGAAACATGTGCATTTTATGATTGGCTGTTTTAAGCATTGTTT
TGTACTGGATTTTGATTCAAATTGTTCCTGAAGGAAAGGGTATGGAAGTGGTTGTGTGAA
ATATGAATCTGAGACTATATATGCAAATTTACTACTTCTGACGAAGAAGGGTTTGCCATA
AAAACAACAAGGCATTGTTGGAAAACTTGAGATTGGTGGTAATTTAAGAAGTCTTGCACG
ACCCCCAAGAAAATTGCTAGATTGATGTAGATATGACGAGGTATTGTGTGATAATTACTT
AGTTGTTTGTTACTTATATTAACTCTGGCACGGGCCTTTTTGTGTTTGGTCTCTTTCTTC
ATTTTTGTTAGGATTTGCAATTCAACATCAACCCATCAATTAAAAATAATAATAATAGAG
TGATCCAGCCTATTGCCTCCCAACACACCTGTTTCTTGAGTCGATGACATTTTGTGATGA
TCCTAAAGGTAAGATCTGCTGAGTGAGTTTTGCATTCAAACATAATTTAATATCCTCGAA
CACCCAAACTTTGTTTTGGATTGATGTGACTGTTTAAGTGGGAAAAACAGAGTTGCACAA
TGCTATTTACTTTCGAGAAGGATCCTGTTCTCGACTTCATATTTTGGATTAAATGAAATT
AGATATGCAGCGCTATAAATCACTTGATTTGTAGTATTGTTGTTTCTACAAATGAATTTT
TCAGAAGCATCAATCTGTGTTGTCTTAATACAAGTTTTGTAATAGTAATTGGGTGTTCAT
GCTGTGATGTGGACATTTGAATCAGAAGAGTCCTTTCTGTCTGCTGAAAACACACGAGAG
TACATTTAGACTGGGTGTTGAAATTCATTTTGTGTTTATAAAAGCCTGCTTAAGATTTGC
AGCCACATAGGCTTCATTCAGGATTGTTTGGCCAGTTATTGTCATTTCAAATTCTAGGTT
AATGTGTGTGCTCAAGGGTGGGGAAGGTTTTGAATGTGGCATCGGCAGCATTTCAATTGT
TGTACCTGTTACACAAAATATGACCTCGTTTTTCATTTTATGTGAGGACTTCATGTTATG
TTGTGTTGAAAAATGCTTTGCTTTAGCCCTTCAAATGATAAGACATTAGAAAGGTCTTTT
GGAGGTAGTTCAATGGAAAAGATTGTGCCGCAGCAATAGCGTAGGGGCATGTGTATTGAA
GGCCTGTTTTAGCCTTTTCAACTGGTGAGCTTTTCACCTCTACAAATGATGGTTGTGAGG
TAGTCATGATAGAATTACAATGGGCATAAGGAATCTGTATTGGGCACTGTGATGGATTAT
AAAGTTCATACTGTATTGGTTTCCTTGGCCTGAACTACATATGCAGGGATGCAAACTATA
GCAATTACTAGACTTGCTTCTTAATATGTCGCTATTTTCTGCATAACTGCTATTGAAGGG
AGGAATGTATTATTTCTAATAACATTGGTGCTCAGTGGGCTGGGTGGGGGGAGAGGGATG
AGGTTCAACTCCATACTTGGCACCTCTTGCCTAGTGCTAGAGGTATCTCCCGCACTATTG
CTGCTAAACTCATTGGTGTCAAAGAGATCAGACCTTGGCTTATGCCTAGATGTGTTAATT
CAGGATTGTTTTCCATCTTGGTCCTGATCTTTTGTAACAACAACATAGTAGGGCTTGATA
TGTATTCACCATTGTTCAGTGCTTTCTTTAATCATGTCGTATGTTCATATATCATTCCTG
GCTAACAGTATCTCTTTGCTTTTGTCTGGGAAGGTTAGGGGCAAGGGATCACCAGCGCTT
CCAACTTCTTATGCAACTATTCTCAAGGCACATGACAGCTCCTAAAAAGAGGAAAGGAAG
GATAAGAAAAAAAGGCAGCAGAAGGTGATAAGAAAAAGAAAGGGGACGTAAAGAAGAAAC
CAAGAGAGTCTGAAAGCCTTTGGCTACTAAACTTCCCATGTAAGGATATTTTTTACCGCT
CCCTCCTAACTTCCTATTCACCACAAGCGTGCTCAGGCAGTTTTCTGGAAAGTATTCTTT
GAGCGATTATAGATTGATTGTTGGGTTTTTGTTGACTGCCCTTCTTGTTGCAGTTCAGAA
AAAATTTAGTGTTCTGCTTGTCATTGATAGAAAGATTTTTGTGGATATCTTGTAGCATGT
ATCTTTATATTATTGAAAATTGAGTGCCTTTTTTAAGACTTTACTGAGAAATTTCATAAT
CCTGCATAAAAGGCAAGTAGTGCCTATAATTAAATGAAACCCAATATGTTTATGACTTTA
AAAGACAGGTGTGATCCCTGTTCAGAAGGGCTCTGCCCATTTAAACCTTAAACTATTCAA
CATCCTCGTCCTAATAAATGAAGGAAAATTTGAAATTCAAATAGACAGCTCCACGTTTAT
TCAATCTTGTCGGAGAGAGGCCAATCAAATCCCAACTCCCTGCTAATTACTTAAAATTGC
TGGGCCTAATAAGTGACATAAAATGATGGACTGATTGCTGTAGGCCTAATAAAGTGATAG
GGCCCAACCTATGGGAGAAAAGAAGAAGAAGAAGAGCAACCTTAAAACCCATCAGGCTTA
GCTGAGGCCAGGAAATGAGAGGGAAGAGAGGGAAGAAAAGGAAGAAGAAGAAGAATAATG
GGAAAAAGGTTGGCCCAAACGAACCTAAAAAGAGTAAGAGGGAGAGAAGAGGAGGAAAGC
GGGTTGGCCCAACCGGATCAAGAAGAGAAGAGAAGTGAAGAAGAGAAGGAAGAAGAAAGA
AGAAGAAATGAGCAGTTCAATTGACTCTCGATCAATGGCTAGCTAGGGTTTTCTTTAGAA
AAGAAGTTCAAAGAGACTCGTATTGGATTTGTTAATCAAGCACGAGCAATGATCTAACCC
TTTGTTCAAACAATAATAATAAAGTGGGTTTTTAACTTTTAAATCCATGTTATTTTTAGT
TGGTTAGGTTCACAAGGCAGGGGAAATACGCCTGCTATTCCAACCCCAAGAATAAAGAAC
GATGGAACACAGAATCTCTTTGGTGACAACCATGACATTACAGAGCTCTACCTGGGGAAG
AAGGATGAAGACACCAAGTCAAAGAAGTTGCTTCAGAGGATGATTTAATAATTAATTAGC
TATTAGACACAACACTTCAGTGTCTCTTTACATTCAAATGTTCAGTCAAGATGATAATAT
ATAGTCTGGTCTCACGGCTAATTAAAATATTTTCACAAATAAAAAACAAACGTCGTTGAC
TAAGAAGACTAAGAAGATGTTTCCATGCTTCAAATAATATATTTTTATTTTTTTAATATT
AGTACATTAAAATTATATAAAAAACACAAAACAAATTGCTATCTTTAATTACTACTTGAT
AATGTGCAAGTTTGGGAGGCCTGGATCTTTAACACGTAAAGATACAGATATCTCATCATT
TGTGCCTCTATAAATAGCCATTAACCCTCAGACCTTATTTGCACATCACAAACGATATTG
TTTCTCTCCTTTTGCATATCAATACCTAAAATGATAATCTACTGAGCCATTATCGTATGT
AATCCTTGCCGGGCCGTGCTTAGAAAAAGGGTCGAGGCTCAATATTGTGGCTGTGCAGCA
GACCTCTGTTGTAGCCAATATGGCTACTGTGGCACCAGCAATGCCTACTGTGTAAGGATG
TAAGCAGGGGCCCTGTTCTGCCTCACCTAGCACACCAGTGGCGGTGGTGCTTCTGTAGCT
GACATTGTTACACCTAGTTTCTTCAATGGCATAATCAGTCGAGCTGGTGCAGGTTGTGAT
GGGAAAAACTTCTATACAGAAATGCATTTTCTTGATGCCCCTCAATTCATATTCGCAATT
CGGTCAACTTGGTTCCAGATGATGCTTCTAAGCGAGAGATTGCAGCTTTTTTCGCTCATG
TCACACATGAGACTGGACGTAGTTCCTTCTCCACCCCGTATTTAACATCTCTTGCAATGT
TAATTTCATATGTGATTAATGGTAAGTGTTATATCATAGCATTTCTTCTTTAGCATGATA
ATTAATTTGTTATTTTTGATAAATGACTTGGCTATATAAGACTGGTCCTTTACTGAAACA
TGCTACGACTATATCTTAATTTGCAGACTTCTGCTATATAGAAGAAATAAATGGTGCATC
TCGTGACTACTGCGACGAAAACAACAAGCAAAACCCATGTGTTTCTGGCAAAATACCATG
GCCGTGGGCCACTTCAAATATCATGGAACTTCAACTGCGGGCCAGCCGGAAAGAGCAACG
ACTTTGATGGACTGAACAATCTGACGTAGTCGCAAAGGATCCCGTCGTGGCATTCAGGGA
TGGCCTGTGGTTTTGGATGAACAATGTCCGTCTTAAACCATGGTTTGGAGCAACAATCAG
GCCATTAATGATTGCTCTTGAATGTAATGGAGGAATCCTGGAACCGTACAGACTCGTATT
GGGTATTATAGAGATTATTACGAAGTAACTTGGTGTTGCTCTAGCAATAATCTCCTGTTG
GAATTGATGTAGAAGCAATTAATGTCATTCTAAATAACCTCAGTACGTTGTCATGGCATA
ATCAACGTAGCTCGAGCTTTTGATGTTGTAAGGACTACTCTTTCAAATAACAAGTTTTAA
TTTACATTGTACACGTACTCTTTTTTTTTTTTGAGTATTGATGAAATTACTATTAAATTT
TCCAAAACAAAAACAAAGAGATTACCGATAGTGTGTCCTTTTGAGTAGTGTGTGTATTTT
GGTCTCGATGTTGGATATCTTGTTTTATTTTTTTTTCTTCTGATATTAGTTTTAATTGAT
TATTGACTGTCCTTGAATTTTTAGATTTGTTAATAGAATTTTTGTTTTATTTATATTCAG
AATCTATCGGCAAGAAACTACTTGCCAACATGATCATATCACGAAAATAATTCGTAAAAA
ACTCTTATTAGATGAATTACATCTATTAGTAATAATTTTACAAATAGAATTTATTAATGG
ATAAAATGCATCAAAAATTTACTCGTTTTATTTTGTAGAATACTTCTATCACTAAATATG
ACATATCATTGATATAAAAACAGCATGTCATTCTATCAATGATTCTTTTTGTCGTTGGTA
TGTTCTGAGTAGATTTGTATGTAACCATCAATCAAAAGCTGTCTGTTTAATTATTGGTGG
GTAAACAATGTGATAACATTTGCATTAATTCTCTTACGACTCTACGGAATATATTTGATA
TTGGACTATGTTTGTCGATAGCATCAATATGGTGAAATATATTTTTAAATCTATTAAACA
AAAAATAATTACAAAAATAAATTAATATAAAAAGCAAATATTTCTTTTTATTATTTAACA
AATATAAATTTATTGAAGTAATCTTTAACATGAATGGAAGAAGATTAATATTTTTATGAT
AAAATTATTGTAACTGCAAAATATTAATTAAGATGAGTATTATAAATTTTGATTTTGATT
TTTTGACGAAAAGAAAATATAGTTGTATTTATAATAATAAATATATTTTAATTTTTCAAG
TGAGAGCTCTGCTGCTTTGATGCATTCTGGCTAGGTATTTTGGTCATTAATTTTTGCAAA
TGAGTCATGTGAAATGAACGTTAAAATTTAGTTATAAATGCAATATGGTTGAGGGTCGAC
GTCACCTACGAATCATGGTAATAAGAGTAGTTGTGCAACAAGGTTATAGCCTGTGTAGAT
TTCTCTTCAGAAGAGAGCAAAATTATCTAGAGACAAACGTGAAAATAAAAAATACACCAT
ATTTGACTCGGTGTGGTTTAACGGTTCTGGGTTGAATTTGATTCAGTTGATCAAAAACCT
AAACCATTTCAAATTAAATAAAATTAGTTAAAGGTGTTGATTTGATATGAGTCTGTTAAA
ATCTAGATTGATTCATTTTCTTGATTAAGCTAAAATAAAACTCAGTCAAACTGGATGCTC
AACTTATTGATTTTGTTTTGAAAAAAACTTTTAGGATTAAAATAATATTGTTTTATGACC
CGAGCTTGCACAGTTGGGTTTTATAATCGCTCTAGGTGTAGAGTTTAAGTAGCCATTTAA
AGGTATAGTTGTAAAAACCTGACAAGATTTTTGGTAATGAATCAAGAGGTTGGCTCCCAA
AATATACATTATTTTATAAAAATTCAAAACAATAATAATAAAAATCTTTGGGATGAGCTA
TGTTTTGACCTGAGTAAAACTTTGTATCAACTTGGTAAGTAAATTAGCCTAGATTTTTGC
AGCCAATTTTTTTTTTCTTTAACTAGGATCAAACTAGGTCCTCTTGCAGCCGGAGTTCCT
GCAGCAGTGGTTAAATAGAGAGAATTTTTATTATTTTCAAATTGGAAGAATTTCTTTAAA
TCATGGAAGTTAAAAAGTTCAGTAATTTGTTTGCAGGGTTTTGACGCACGGAGATGAATA
TCAGGCTGGAGCAACAACTACTCTAATAAAGAGAAAAGCTATATAATTTTAGAAGAAGAA
GGAAATTTAGAAATTTTGTTTTCTGTAGTTTTCAACTTTAAATTCTATTATTTTTTAATA
TGGTATTGGTACCATAATCATTAATTTAAAATTTGCAGAATTTATTAAGATATATAAAAG
TTGATGAAAGATTCATAATATGTAATAATAAAAAAAAACCACACAATTTCCATGTGATGA
TCAAGACAAGAAATATTACAATCTGACTCAATTAACTTGGAATTATAAATTATGCGGTAG
CTGGAAGAGCATCAACTAACTGGTTAAAATCTCCTTGGGAATTGCAAGAACAGAATTTAT
TAATATAATATAAATTATATTTTAGAATCTCAATTAAAAGTATTTTTTTCAGGTAAAATT
AATTTTTTTAATATGATATTGAAATTTTAATGATTAAATGATTTATGAGTTTTGAAATCT
TATCATTTCTACTTTATTAATTAAATACAAAATAAGTGGTTTATACTAAGTTTTAAACTC
AAAAAGCTTTTATTTAAAAAATATTTTTATAGAATAATATAAATTATATCTTGAGATCTC
GTCTAGAATATTTAATTTGATATATGGTTTTAGTTTTAATTAATAAATTTTAAGTTGAGA
TTTGATTTTATTGGCTTTTGGTTTTGTTTCTTTTTTATTTTGTTTTGAGTCAGTTTAGAA
TTATCCAATAATATAAAGATTAATGGAATATATTAACTTTTTTGAGAATTAATTTAAAAG
CTTAATTAGAATACTTTCAACTATTAATCTATTGTTAAGAAATTGAACGAGACTTTCACT
TATGTATATCGAGGGAATGAAAATTGCTACCTAATTAATACCGGGCTAAGGTACATATAT
ATTCCTACAGATAATACTCTAATTAATATATTAGATGAATGCTCATATTTCATCTGCTTA
ACCTAGCTACTCTCTGGCTAGGATCTATAATACATAGTCCCACAATTGAAGGAAGTTTTC
TTTACTATTCCAATATCTTAATAATTATTTTTTAAAGTATAATTTTTAAAAATATATTAA
AAATAAAATATTTTGTGTTTTTAAAATTATTTTTTTGATATCAACATATTAAAATATTTT
AAAAACATTAAAATTAATTTAAAATCAAAAATAATTTTAAAATATAATAATAAACTGTGT
GAAATTATTAGGAGAGTGAATACCATGTTAAGTAAAACTTCATTCATTGGATATGATTTG
ACAACATGCCATGTTGAAATGATCAGTGATTGGTAGGTCAAGGAAAGGATACTACAGAAC
AAAAAATATATATATTAAACTCAAGGAGAGAGAAAAAAAGCGTTATATTTCCATTGCAAT
TTAATTTATTTAATATAAAAAGGCAAAAATATATTATTTTAATATATTTTTAGTGAATAA
TATTTAATGACAATAGTAAACATAATTAATTAGTTTGATATAATATCATTAGGGTTTTGG
AAGACTGGAAGTGGACACCCAATTTATCAAAATATTTAAAAGGTAGTGTTGAATGAAGTG
GTCAATTCTTCTCGAACTCTATAGTTGAGTAAGTCTTGTTTATTTTATATTTTCTAATGG
GAAGGTTGGAACAGTGATTGTTTAATTAAAAATATATTAAAATAATATTTTTTAATTTTT
ACTAGCAACTTACATTAAAATTATTAAAAAACTAAAAAATAATTGAAAAAACATTTTAAA
AAACAGGAAAAGCAAAAAACTGGTAAGTAATTGAAAGTTCTAGATATTTGTTTTCTTTGA
GTTGAAAAATAATTCGTATTGAAAAAGTCAAAAAGGGAGGTACCATTAAGGTGAATTGGA
AGAAGCGGCGTCAACTCGACGTTACAGTCAAAAGAAAATAATTCGTATTGACTAAGACAT
TTCACATTTGGTATCGAGTTTGCGTTTGGAGGAGGAATTTTATAATGTTATGATTAAGAG
TAAATATGATTCTTATTTTTCTATATAATAATAATCCAAAACTATCAAAAACATATAGAA
TATTTTCAAATTAAATTAAATATATATTTTTTCTTTTCTCTTGTTTCACTCTTTTATTTT
TGTCTATTTTTTTTCAGAAATAAATATAAGTATCTATTCTTTAAATACTATAAATGTTTT
TGTCCGTACTGATATTAACTAATTTTTATTTATAATTCTTATCTTTTATATATAAAAAAA
TTATTATGTCCTTAAGATGCATTGTGAATTTACTTAAATAATAATTTCTTTTATTAATAG
TTACTTTCGATAATTACTTTTTCAAAGATTTATTTTTACTTAAAACTTAAATTATTAGAT
GAGATTCAATATATAATTTATATTATTTTTTTAAAATTTTCAAGTAAAAGCTTTTAAACT
TTAAACTTATACAAGTTCACATTATCTTATACTATTAATTATTTTAATTAGAAAATAAAA
GTGGAAATAATAAGATTTAAACTCATAATTATTTAATTAATAAATTTTAATACTATATTA
AAGCATCTTATTTAAAATTTAAATTATTTAATAAAATTTCTTTCATTCATTTTTCATGTG
GAATATTGATTAGGAAATTGCTTCAACCCATTTTTTTTTTAGTTTTTATTCCTTTTGCTT
TCTTTATCTATCAACCTATTTATTTAGTTACAGTTTGTTGGTGTTATAATATGTTGTACC
ATATGTTGATATAAAAAATATAAATTTAAGAAAATAAAAAATTATTTTAATATATTTTTA
AATAAAAATTATATGATAAACAAGCTGGTACTGTGGTACAGATACAGTGTTTTTATTTTT
CTTTTTAGTTATTTTATTTTTCTATACCTAAGCTTTTTGTGAAAGAAGATTTAACATTAT
TTTTACGTAATTAATTACACGAACTGCAATGCTTTCCATATCATCTTCTTCTCGGTGGAT
GATATTGGAATTCTCACTGCTTACCAATACTTTTAGTCAACCAATGACATCGTGCAAGCC
CATTTATTTTCTTTAACACTGGTGCTCAAATTTGCATCGCTTAAATTTTTCCAAGAAAAA
CGAGGTGAAACAAGGGTAACTCATGTTTTAAGAAAAAATAAAATATTATTTTTAAATAAA
ATTAATTTTTATTATTTTTAATACTTTTGATACTGCAAAAATAAATTTTAAAAAAATAAA
AATATTATTTTAATATATTTTATTATAAAAAATACTTTAAAAATAATTACAACCACACAA
CAAGCTAGTTTTTATTGATGTATTATAAAAAAATTATCATAAACAGAGATTCGTTTGATT
CTTTTTATCGTGATAAACATAAATTGTTACTGGATTGTTACCACCATGCAAGAAGGGATC
AATTTAGAGGAGTTTTAGAGTTTTAAATTTTTTAAATTATTTTTGTTTTAAATTAATTAT
TTATTATATTTTTAGATTGTTTTGATATTTTAATATTAATTTTTTAAATAAAAAAAATAA
ATTTTAACTCATTCTAATAAAAAACAATTTGAAATCAACGAATTTTCAAAGATCAATTAA
TTAAGCGAGACTTTTCAGTACTTGACAAAAGTCAACCACTATACGCGCCTGGATTCATCT
TCTAGATAAGGAAAACGTAATTCAAATTGAATTTTCAAAGCAGTTGACGCCAAGCAATTG
TACAGCTATAAATATCAAGTTCTGGGCTTTACATGCTCACACAATATCTTCTTTCATCTG
AAATGGCACCCTCTACAAGGAAAAGCCAGTTAGTCATCGTCTTGTGGGAATTCTAATTGC
AGGATGGCTGTTCGAGCCATGTTGCAGCTCAAGCTGGCTGTGCTGCAGACGAATGTGCAG
CCGGTGGGGTTACTGTGGCACCGGCAATGACTATTGCAGCACCGGGTATCAAGAGGGCCA
GTGTTTTCCGGCACCTCCCACCAACGATGTTTCAGTGCCTGATATCGTGACCCCGGAGTT
TTCGGTGGGATCAGCGATCAAGCGCTGATTCAAGCTGTGCCGGAAAGAACTTCACAGCTG
GGAACGCGTTTCTTGAGGCTCTCAATTCATACTCTCGGTTTTGGGAGGATTGGTTCAGTC
GACGATTCAGGCGAGATCGCAGCTTTCTTCGCCCATGTCACCCATGAAACTGGACGTAGA
TTTCTCATCTTCCATCTCCCAAGCTTTCTTTGACTATAAATATAGCAAAATGTGCAGCAG
AGGAAACATGCTTGAATGGAATACAACTGGTAATTAACTGATAAACAAAACATCATTGCA
GATTTTGCTACATAGAAGAGATCAATGGACCGTCAAAGGGACTACTGCGACGAGGGCAAC
ACGAAATATCCATACAATCGGACAAAGAGTTACTACGGCCGAGGGCCAATCCAGCTATCA
TGGAATTTCAACATGGACCTGCCGGAGAAAGCATCGGTTTTGATGGATTAAACTCGCCTG
AAACTGTGGCCAACGACCCTGCCGAATTTCATTCAAGACAGCTCTGTGGTGGACTAACTC
CGTCCAACCTGTAGTTAGCCAAGGGTTTGGGGGCGACGATTAGAGCCATCAATGGCGCCC
TTGAATGCGACAGGCAAATCCTGCTACTGTCCAGCTCGTGTGGTACTATACCGATTACAT
AATCAACTGGGTGTGGCTCCTGGAGATAACCTTACTTGTTAGAAAGAATCAGTTTTTCTT
TTCTTTCAAATAAATAAGAACATGTATAGAACATAAGAAGCTACGCTTTTCTTGTTCCAT
TTATAAAAATATATATCTATTAATCGACTTTTTTCATGTAACTCTTAGCGTACTCGTTTC
CTTTATGCATGGTTTGAGAGGAAATGTACTGAAAGCTGCCAACAGCTTTCAGTACAATTA
CTGGTGTGAACTTTCCGGCACCAGGCGTCTTGATGCTCGGTTCCAAATACATATATATGT
AAAAATACCCAGAAAACATTTATAAGAAAAATTGAATTAAAATTAAAAATAAAGTCAAGA
CAAATGAAATGATGAATAAACCGAACATTAAATCCTACATCATTTTGTACATTTATGTTA
AAAAATATTTCTATCATGTGAAGATATATATAAGGAAATTAGGGTTAGAAAATCCACGTA
CACATGATATATAGATATTCAAGAAAACTTTTATTTCCTAACATTTCAATTTCTATTATC
ATTTTTCTTATAACAAATTAATTGCTGCATGGAAGTATAATTCTACCACTGGAAAATAGT
TGGAAGTAATTAACGTATTTCCCCGTATAATAAACTAGAATTCAACAAATAATCAATTTA
CTTTCATTGTTTCATATAAGACATTTAAGTTTTAAAAAATGTTTTTAAAATATAAAAAAT
AAAATGAGTTTTACGAGAGCTAAGTTAAAACATGTAAATTGCCTTACAAAGAAACTACAT
TTCAAACTTAATTTTTTAATAGGATCCATAATATAAAATATTATTTAATATATTATCAAA
TACCTAACTGTGTTTTTAAATGGTAAACACAAAATCTAAATCTAATCAAATGGACACCAA
AAGCACTTTTGGTTTACTGATTTTACTACTTCACGGACATACTATAATGATAATGCCATT
AAGTAATAATTATAATATCTTAGTATATTTTCTGTATAAAATAATACATTTTATGCTGGC
TAATAACCTAATTCTAGAACCGGTCATATATTATTTATCAAAATCTAGAATTTATCCAGC
TTTTATAAGAAAATAATCAAGCAAATTATCGATATAGCACGATTATAATATGTATCGTCT
ATATATAGAGATCAAATCCGACCTTAACCATTTCATTGGGAAACCAGACGTGTCTTCGTG
AGGACTTTCTTGCAGCCTTTTCTGGCATGTAAACTATTTTCTCTATCAGTAGGCTTGCAT
TGTTCATGAATCTTAGTCATCATACGTCAAGATTTGTGTGCATTGACCTATGAAGTACAG
TGCACTACTAATGCAAACTTGCAAATAGATCCTGGTTCTACATTTTAAAAGAGGAAATTG
TGTCTTAATTATATAGAAAATTAATAGAGACTTTGGAGATTATATGGGTTAATTTCCTGA
ATGAAGTAAAATAGACTAGGATAATCCTAGAGGATTGCAGTTTTTTATATATATGGGCAT
ATCAAATCATTTAAGAAGATATTGATATTATGTTTTAGATGAGAAATAACTTAAAATCAA
TTTGACAAAGAAAGTAATTAATTAATGCAAAGAAAATTGGATGATGAGGTTATTTCCTTT
CTAAATTAAAGATAGGTGTCAGTTTACTTCCTTGCTTATTACTACATTCAAAGGATGGGC
TACCTCGTCTAGTCAACAAACTACTATATAAAGAAGGAGGAAAGAAGAAAATCTTAAAAA
CAAGATCATTATAACTTGTAAAAGCTACAAGATAGAATAGTTTGGCTAATATACCACAGC
GTCGACATCCAAAGCAATGGCCAGATTGATGCCTTCCTTTTCTTCTGTGCAGGTTTAGTT
TAGCTTGCTTCCGCCCTCCATTGTTAAGTTTCTTCCTGGGTTTCAGGGGCCCTTGAAACA
GGGTGAGTTTCAGACCTTCACTTTTACTGGTTTGCACTGATTTTTATTACTGCACACGCA
TGTGCGTAAGATACACGTAAATCTAAATTACATGCGTACATGGTGGGTGTGTGGAGTTAT
CAGGTATGTTGGGGTGGATGAAGCGGAGGATGTGCAGCTCATACTACTTCATCAAGTCCC
ACAGGAATCCTAGAACTGACCCTCTCTTGCTTTGGCTAACCGGTGGCCCTGGCTGCTCTG
TCCTCTGTGGTCTTGCTTTTGAAATCATTAAGAGAAGCGACAGCAGCTCACTCAATTACA
TATAGAATACTGCAATTGAAATGGACAGTCACTGAAACTATATTTGTGAGTTTATCCAGA
ACCATTGATGAAATTTCATGAATTTCTGATGTTTTATATGTGCACAAGGTCAATAAGATT
TGAGGAAAAGGGAATACAATGGGAGCTTACCTACGGTGGTTTTCAATCCGTACTCATGGA
CACAGGTGAGACCTTTTGTATCAATCTGGGATTGCTAGGTTTGAAAGTGCATTTTCTACA
ATATTAATCTTATAGATGGCTGCGCTGTTGATAAAATTTCAGGTCTCAGCATAATATTTT
AGATTTGCCTGTCGGCACTCTGGATTCTCCTATACAGAACCCCTCTTGCTCTTCAGAGAA
GCGACTCCAAACAAAGTTTCGCATGCTGAGCAATTTCTTCGAAGGTAACTTTCTGGTCCG
TTTTGCAGTTGAAAGGTAGAATCTGTGAATTTATTTTGGTTATTTTTTCTTGATTGCCTT
GTGTAGTGGCTAATGGATCACAGAATTCCTCTCAAATCCAGTTTACATTTCTGGTGACTC
CTACTCTAGCAAAGATCGTTCAGTAATTGTTCAAAATATTTCTAATGGTATGATACAAAT
TGGCCATTACGGTATCAAGAGAATGACAGGGTCTGTTGCATTTCTTTAATTGCCAGTTTT
TCTTTAATCCCGCTCCGAGATTATCTTGAAGCAAGCTGTTCAATGATTGGGAACAATGAC
GGTATCAAACCACTAATAAATCTCAAGGTTCATATTATATATTCCATTATTTTCTTTCTT
ATTGATCCTGCAATTTTTATATAAAAAAGTGCTATTAAAAACGAGAAGAAAAAAGAAAAA
CAGAAAGAAAACACGAATTTACTTTCATGCTTGCATCTAAGATTTGCTGATGGAGGTGAA
TTGTTTTTAATCTGTATGGTTGCGGGGATACACTGCCAGGAACCCTTTTACTGATCCTAC
TTTCGATTTGAACTCAAGGATTCCAGGCACTGGATGGGACTTATTTTCTGATGAACTCTA
CGGGTGATCCACTTGGTATTATTGTAATGTCTTGCTTACAAGCTCAGAGCTATGTCTAAC
TATTACACACAAATTGTTTCAGTCACTGAAGGAAAGTTGCGGAGAGGAGAATATCAAACG
ATCGACCCGGAAAATTCAGAGTGTTTGAAAAACCTAGAGAGCTCGCGATAAGGTATTGTG
TGAATCACATGATGCTTTTCCTCGGAACTCATTGTTAAATGCAGATAGAGCCGTTTTGCT
TTTTCAAGTGCATTTCAGAATTGAGGAGTCGCATGTTTTGTTGCGCAAGTGTCCTAGTGA
TGCCCCGTCCGATAGAGATGACGGGCAAAAGAATATCTCCGTCAGAACCCTCAAATTCCT
CCATTTCAAACCTGATCTTCCGACCATCCGGATGTTGGAGTAATTCCACTCCGCAAGCCA
GTTTTGTCACAACATCACCAAGAACCAATGAAATACAAAGTTGACAGAAGAACATCATTC
TTTTTATGAATTTATCAAGTTTGTTTCTTGGTCCTTTCCCTGTACTGAGAATTGTCATGC
ATGCCTCCAGAATTATGGATTTCTTCTTGGTTCATACTGGGCCAATGACGATAAAGTCCA
TAAAGCACTCCATGTGCGAGAGGTATAGGATTGAGGAGGAAGTAGCAAAATTTTCGGTAG
GAAGAAATCATTGAAATAATGCAACCCTGTTTTGATGCAGGGAAGTATAGGGAGTGGAAA
CGATGCAATTATAATTATATATGAAATTAACAGCTGCATTAGAAATCATATAGACCTTAG
CATAAGAGGTTACCGCAGATTAATCTACAGGTTTTTCTTTTTCCTTTTTCATATCTCATG
TTAATTAATTATAGCTTTCCCTTAATCTTTGGTTGATATCGTCTCTCCTTGTGTGCTGAA
CAGTGGCGATCATGACATGGAAGCGCCATTCTTGGGAACTCAAGCATGGATAAGATCTTT
AAATTACTCTGTGTAAATGACTGGCATCCATGGCACTTTTCAAGGTCAAGTTGCAGGGCA
TGTTCTTCGAATGAATATTACTTTGATCAATTTTCTGGTATTCTGTAGCTCTTCTCCTGG
CTCTTGATCTGCCTGTTGAAAAAGAGCATATTAAATGAATAAAAGATTGATTTAGATGCT
TGGCAGGCATGTGCCTGCAGATACACGAGGACCTACTCCAGTCAATTGACATTTGCAACT
GTATGAGGGTAAGTGATTTGGAAATTCTCCATTTCTGCTGCACAGAGAATTCTATAGTAG
TAATCTCTTACCAAACTTCTCTCTATTTCATTTTTTTTGGCTAATTTGGCAGGACGGAGG
GCACACTGCTCAGCGGACATCAGACCCGCAAGAATGCTTCATACATGTTTTAAAAGATTG
GATAGACCAAGAACCTCTGTAACTATCCTGCGACCAAAATCCTGTCATGGGAATGGTGAT
TTTATAAATAGTAGTTTTTAGTTTAATTTGCATGTTATTTTACATTAAAATAAAATATTT
AAATTTACAATAAAGTTAAACAAAATTCTAGTATCCATATTAAGGATACAGTAGAACATC
ATGGTATATATTTGAATCAGACAAGATCCTATAATGCATTTATAAAGATGTATGGAATAA
GATTCCAAAATCTCTATGTGAAATATGTAAACACAAGCTCTTGAATAGAGTAAAAACAAG
CAAGATCAAAGTAAAAGGAAGTTGGAAAAACTAAGCAAAATCAGAAGGCAAAAACTATTG
TAAGTTGTACCGAAACCTAATTGATTAGTGCGTGCAAAAGTTTGAATTATCTTGCTTCAC
TCTCTTAACTATTTAATTAATATTAAATGAAAGATCATTTAAAAATTTCATCAAAATCAT
CAATTTACTTTTTTAATTTGATTGTTTATTCAATTTCATATTACACATTATAAAATGTTA
TTTATTTTTCAGGTATAAACAATTTTTTGTTTGTATGAAACTAAAGTAAGAAAATTTAAA
TTTATAACTTAAAATTCTTATCAATATAATAACTTTAAAATAATAAGATAAGAGAAAAAT
CACAAGTTAAGTTAATGTCAAGGTGAACTACAAGTTAGGTTTAAAACTCAAATTGAAAAC
TTTTTGTAATTTTATACATTCATCTTCATAAAAATCTTACCATTTAGCTAGAGTTTTTTT
TTTTATTCCTTGTTGTCTTTATAACCTCAATGTCAAATAGCCCATTTGCATCCTTAAATG
ATTCAAATTGTAAATCAATTTTATAAATTTCACTTGCATTAGACATCCCATTCTTTTAGC
ATTGATATAATCTAGTTTTAATATTGACATTAACCTTATTAAATTATAATGATAGTAAAA
ATTCAAATAATAAGTTGTTGAATGTAAGGTATATTCCATATAGGTATATAACTTCTAAAA
TTACGAATAGTTATATAATAATGGAGTTAAAGTTCCCATCTTGCATCAATAATATTCTAT
GTGGTTATGTAACTACAAAATAATAATAAAAATATTAATAGTTAATCAGTTATGAAATCA
TTTATCATTTTGTTAACTAATTATAACACAATTAAAAAATAGAAATAAATATATTGAATC
AACTTGTAGTAGTAAATATATTAATCAATATATAGATAATTAGTAGTTTAATATCTTTTT
TCATAAAACCAAAATTAATGATTTTTTACTTGATCTGTTGCTTCATATATAAAATATATA
ATTGGTTTTCATCTAAATAAACTAATCAAAAGAACTTTTAACTAGAGAATATATTGTCTT
GGTATATATAGTGATATATGCAAAACCTAATGTCGAGCAGTTTTAAATTAAACTTTCATG
CTTCTATTTATGAAAACCTGCTTGACCTCTCTTGTTTAAGTAAACATAATTGAGTGCATT
TTATAATCTTTCAAATTATAATTTTGAAATTGCTTAGAGCTTTGGCAAGGTTGACGGGTT
TTGGAATGGGATTCGGGTCTAAGTAAAACCCATAGAGGTTACAGTAAAATTCGATTAGGC
TTCGAATCCGAGCAACGAGATAAACTGGCTAAGACCTAGCCTCTTTTATATACACCGTGA
AGCGACATCGTTTTGGCCTTAAGCAAAAGCGATAGAGATGACTGTAGATACACCTTTACA
ACATACAAACGGGTTTTTCTTCAATTCCTGCATAATTCATTGGTGGAAAGATTCTATTGT
CACTTTACAGAGCACCAAAGAATTTTCTTCGTGGTCAGAAGACCTTGGAATAACAAGCAG
ATGCATTGAAGTGATTGCCTTTAAAGTCTTAAAACTCACCCATCAAAGAATTGAGTTTGT
ACTGACTACTCTAGAAGGACAGAGAGATGACTACTCGCCTTGGACGGAGAGCCAGGGCCA
TAAGCCGCCAAGCAAAGGGTGGTGGGCTAAAGATATAGCAGAATTAGGCATAGAAAATTT
TTCGCAGCTCGATGGAAAGATGATCTCTCTTTTTCTTTATTCTTTGCTTTTCTTTTTGGT
TGATATGGGTTAATCTATTTGACACATGACTTGATTATTAGATTGGTCATTCTGAGAGAT
TGGGATTTAAAGTATTATTCAAACATTTTAGAGTCAAGTATGTAGTATCAAGTGATAGCA
AGCCTAATCAAATCATTTTTTTATAAACTGTATCAATATGGAAATAAAAATAGTTTTTAA
TAAATATACAAGGTAATTCTTCTCCTTATAACAATAATTACTTAATAGACCTTAAGATTT
TTCTCTTTTCGTTATCAAATCAATTCAATGTACAACACATGTATCCAAAACAACCTTTAA
GTGATAGTAATTAGTAGTTTCCTCACACCATTTGTATTCAAAATATAAAATCCTTAAAAA
TAACTAAAAAACAAAATAGCAATACGTAACTGGC
>Read2_31c46e42-7fe4-42ae-a08d-ebe19190938b_t
ACAGTACTTCGTTCAGTTACGTATTGCTGTTTTTTTCCCCCAAATGATTTTTGACCATTT
ACCATATACAACATAGAAATCTTTTAGCTAAACACATCTATCCACATTCATCCTTCAGCT
TTTGGAAGGGTTAACTTTCTTTGCTTGATTTTTCTTAATCAGTTTGAGTAGTTAAAACTG
AGTACCTTTAACATTACCTGTTTGCCCTAAAAGCTCCTATGGTAATTTTTTTCACCACTG
TTAGTGTCTAAATTGATTGTGCTTATTTTGTAACAGGTACGAGTTGTTTTCTCGGACAAA
GACTTTTTTCAGATTCTTTCTCCTTCATTCACGTCTTCTCTGGTTGCACCACATTAGCCT
TGAGTTAGTAACCATTCAACACAACATCATGCCTGCGTATATTTGTTAGCATTTGAGGTT
TGGTGATCAGAAATTCTGGGTTCCTGGAAACCTTTTTTCTTTCTCTTGAACATGTTCTTT
CTTATCATATAAATCATGATCAACTTTTTCATCCTGCATGGCTTAGAAATAACATCGTTT
TGGTGATAATGAGTTGATTTCATTTATTATGATTCCACCAGTGGATTTGAGTTTATTTTT
GATATTTAGATAACTTGATGAACAATCTTCAGAACTAATAAACGTGAGTTTTTAAGTTCC
AAAGCAATTGGATATGAAACTGAAAATACAGAACCATAGAAAATATGAAGATTTATGTTT
GTTCTAGATATATCTGTCGAAAAAAAGAGGTGAAGGGATACTATGTAACTTCATAACCTG
GTTTTGGCAAGATATATTTTATGTTCAAAGCAATTTGATGTAAACTGAGAACACAAAAAC
CATGCAACAGTGAAAGAAAAAAGTTATACATGTTCTTTAGCCATTTTTTATAGCGGTGAA
AAAAAAAAACTGCAGAGCTGCATAAACTGGTTTTGCATTTAATATATAACATACCATGAA
TATATGATTTAAAATTCTATATATATAACACAAATTAATTACCTGCCAACATTTGTTTAT
TCAAATTTAAGTTTTATTCTTTATTCTTTTCTTAAAAAAATTGGTCAATTAATATCTAGA
GCCTACAACCAGCTGTCCCAATGCCATGACACCACCCATTTCTTTTTTGCTTATGATCTT
GGCAATAGGACATATAGTGTAAATTCTGATGTCATACTCTATTTGACTTTTGATTTGCTT
ATGGGTTCTTCCTAAATAAAATTTCAAATTCAGTTAGACTTGAAGGCAATGTTAGCCCTA
ATAGTATGGGGTGTATTACCAAACAGTTTGATTGGTTCAGTTTTTAGTTTGGTTGTTAAA
ACTGAAACCAAACTGAATATGTGAGAAACCGAATTAAAACTGAAATATTTCTATTTAGTT
TGATTTTCAATACAAACAAAACTTTCTATTCTGGAAACATTTCATCACTTTTTGACTATT
TCGAAATAAATTGAAAGAAAGGGAAAGAATTTGGTTTTGTTTGTTTGTTTGGTTTTCAAA
CTGTACAAAATTGAAACTAGATTACCAAACCAACAATTTCAGTTCATGATAGGGTATTTA
AAATTAATGATGTAATAAAACAAGTTATTTATTCATACGAGTGCATATTAATAGGCACCT
GTTTAGTTACTTTTGCAGTTGCTTGGGTTGTGATTGTGCTTCATGCATGAATAACTTAAT
TTCTTTAATTTTGGCTTGCTTTTTCGGAATTTTGATCTGATTTTATAGAGGAGTGCTGTA
GTTTCTGCTTTGCAGGATGGTTTCATTTTGGAATGGAGGATTTTGCTGAAAATATGGAGG
TTAAAACCTTCCAGTTTGTTGATGTAATAGAAGCTCTTATGGGTGACAAATCTGATAATA
TTCAGGTTATACTACACATCTCTCATTAGTTAAATACAGTCAGCTTAATGTCATTTGTAC
ATGATCTCTTTACATGTATCTTCTTCAATGACTTATCATTGAGCTTCCTTTACCATGATG
TTTCATTCCGTATATTTTTTCACTGGAGGGAATACTAGATGTGGAATAGAAATGAAAAAA
ATAAAATCCTGAATTTGATGAAATGTTGCGAAGGTCAGCTCAAACTTGTGTGCAGCCTCT
GCTTAGTTTCTGGAATGAGCAGTGGAAATAGACTACTTAAACCTTTCTCTGAAATGAAGC
AATCTGCTAGAAGTTATAAGGAATATTTTTTTTTGAGTTGTCATTTAAAGGTTGATTTAT
TGATGCTCCATCATTTAATAATTGCAGGAGTTGAAGGAATTGGAGTTGTCCATGCCTGGG
AACTGATCTCTAGATTCAGTATTGTCTTAAATTTGTTGGAAAGAAAATGTCATTGGGTGG
GGTGTATTGCTGAACTATTATGTGATGACATTTGTTATGGAATACTTGTTTTTTCTGCCA
AAAGTGATTGCAAGCTTTTTTGTCTGTCAATGTGGGATTTTTTTGTTTTTTTGGCCCATA
TAGTGTGTTTCTTGATATCCTGACTTGCAATAATCTTCATACTGGGCACATTGGAGAATT
TGTTGAAATGTGATCAAGTAGAAGGGAGAGTATTAAAAGGTAGAAATCTTCAACATGAAT
CAAGTACTTGCTAAAAATCATATCCTTTTCTTTTCCTTTAAATCTTTCTCATTTTTTGTT
GGTTGTTCCATGGTTTGGCTTACTTGCAATGAGATGAAATATCTTCCAGTCAATTTTATC
AAATCAGTTGTGCTATATCTAGTCACTTTATTAGAATCCATCTCTATGTGTTTGTTCTGG
GGTTGCTGTAGGTCTGATGAGTAGGTTCTTATTCAGCAACTATTGGGGGGTGGGCTTATG
TGCTTTCTCTTCTTCCATGTGCTTAGGGATGTTGCATACGTGTGATAATGATGTGCAACT
CTCACTCTAGTAAGAAAAGGGATGTAGGGTGGGATGTGCACCTCTCGTAAATATAGAAGT
TAATTTATCATGTCATTATCTTGTGCTCATGAAATTTGAAATAAATATAGCATGATATTA
GCTTTTATTTAAAATTCTGTGACCGTTTATGTAGCTGACTCATTTTACTTTCCTCTGGTC
ACTACTCTCTTGTAGGCCTTGAGAGACAGCATGCTAATCAGGCAGTACTAAGCAAGGGAG
CTGGTAATTTTCCTATCTTTTCTCTGCTCATTATATTTTTCTTGTGGAAAATTAATTTTA
AGTGGATAAATATGTCACCCAATCTCATTTTTAAAGCATGCATAATGTTCATACAACTGG
TCTGACAAGAATAAAGAGCAAAAGACTGATACACTATATTAAATGGCATAGACGTTTGTC
TGTCTTTTTCTATGGAGTGAATATCTTCATTCCGAAACACCAACCCTGTTCAGTTGCTTA
CAATCTTTTTTTTTATTAGTAGATTTTGTGCCTCCTGCTGAAGAAGAAACTTAAATAAAT
ACACTAACATGAATTCAGATTTCATTTTCCTTTGTTCTTTGAGCAGTATGTATTGGATTA
TCTTACCTAGCCATGCACTTTCTTCTAACTTAATTGTATGAACATTGTGGTCATTATCAA
TGTAAAATCTATGAGATCTAACCATTTTAGAACAAAGTTCCATTGAAATGCTAGAAAATG
CAGAAGCCTCTTGATTGGCCATGGGCAGACTTGTTAAAATGAGATATGGTGCTTTATATT
TTTGAAAGACTCGATGACAGTATGGGCAGCTGTTACTTTATTATTAATCTAGCGACTGTA
GGCACCTGAGTCATGTGGTATTTGTTTGATGCACCAGATATCTTATGTAATGGCAGGCAA
AGTTGCGTTGTGAGCTTCAGAGTACACATGGTTCCATTTGCTACCACAGATTTGATTTTC
AGAAACCGAGGTCCATTACGCTATGTCTATTTTTATTTTAGAAGTTTTCTATCCATATTC
AGGTAAATGTGCAATTTAGTGAGAGGAATCTAAACACTTGCACTCTCCTAGTCAGAACTG
TACTTGTTGATGTTTGTTTTGTTCTATCTTTGATGAGATGATGAATCCCAGATAATTTCA
TTATTGGTTTCATGATGACTTGTGTGCTGGTTTTAATTGCACAATTCACTGTCTATTCCC
AATTCACTGTTGCTTTCCATTATAAATTGTGGCTTCTAACAAGAAGCACACTTCAATATT
ACATACTATCTATCAGAGTGCATTTTTCCATCACCGGCAATGCAGCCATAGTCCGAGCAT
ACACTGTTTGAATTGCTTGACGCAGGCACTATTCTGTCAATTTATTCAGCTAGAGCCATT
CATTTACTTATAGCTGAGCTTTAATGACCACCATTTCACGAGGTATGCTTTCCAAACCCG
TACATATTGATTTCCCACCATCAAGTTCTATTTTTGTCTTGGCAAATTATGCAAATTCTA
TTACACTCTTCACCTGCTAAAGTGCAAAGCCTACTGTACTATTCAGGTCCAATAATTTTC
TTTGTTGCTTTAATCTACATTTTCTTTGTGGCCACTGCAAAACTTAACCGCTGCTCTTAT
AATCAGCTGCATCTTGTATACAGTTGAACTTCCATGCTCTCATGCGCACAGCTTTCTGGG
ATAACCTCTTTTGCTAATTGTTGCTGGGAAATACTGATTTTTGGATTGACTGGTGCAGGA
CAATGGTGAAATTCACAAACCTCTTGACTGCCGTCATCTTACGCTGAAGGCTTTTCAGCC
TGACATGATCATCAGGAAAGAGCTTCCAAGTTGTGGGAAAAGCTTGGAAGCAAGGTGATT
TGATCCATTGTCAGTGGAGGCAATTAGACATTTTTCATGGTAGTGTGTTGTCACCGTATA
GATAACTGCTAACTCTGCTGATTTTGGAACTGAGCATATGTGATGAATGCTCTATCAATT
CTTGTCCAAATTTTTAGTTTCCAAAATTAGAGGGAAATTTATGAAATGCAGAGGAAACGG
TTCCTTTCTCAAGATTTTACCCTCCTCGCTGATTTATTGTTTGTTCTTAGAACACTGCCA
ATTAGACAGCAAGTAGTTTTACAACCACAGATGGCGAGGTGCTTTTTCACAATTTATGAT
GATGATGTCCAGATTCTTCATATCCTTAAATTTAAATCATGCATCTTTATCTTTTCTCAT
TAGCAAATATTTTGGATTTTGTACGAAATTTTACTTGGTACCAGGGAAGCAGAAGCATAC
AACAAAAGCAAGGGCTACTGCATCAACAAACAATGAGATAAACAAATTATTCTAAACTCA
TAATTCTATTAAATCTCAAAAGTAATTAAAAAGGGAACATCAAATTTATTTTGATTTATA
ATAAATAAAAATTGCAAAATTTCTAGACATATTCCCTCAAGATGTCATTTTGAATTAAAT
TCATAGGTGCAGATTCTCAACTTCTCTCAAGATTTTTTAATACACTGACTGGGTCATGCG
TGTCCCAAATAAATGTCTTCCTTTTCATCAATTCTTAGTCCACTCCTGAAAAATATAACA
CAAAAAAAGAGAGTAAATCAACATGGCAAAGTATAAATGCTTTCTTTTTGTTGAATATAT
ACTAATGGATAAACAATATAGTCATATATAACAAATATACTAAAATACATGATAAAATTA
CATTATAGACTCACTTTACTCTCAATACAATAATAGAGTGGCAAATAGCATTGGTGAAAA
AGATTGCCTGTTTTTTATCAGGGAATTATTTTGATATTTTTATAGGATAATTGTCATTAT
TGATTTATTGTGAGAATGTCTATATTTTATGACCGATAATGAAATTTGATCACGAGCTAA
AAATAAGATTCTCTTGTCTCCTCTTCCATTCTCGGTGAAGTGTACGGTCAAATATTCCTG
GTTTATTGCTGATTATCCTTTCATTTCCCCTTTTCATTTCTCTTTTCTTCCCTGATAAAT
ACATTTATGGTCCTTAATAATATTAGTATTTCATATTCAAATTGGTTATATATATTTTAT
CATTTTTCTTTTTTTATTTAAAGAGTTTTATATGTTTTTCCCAAATTTAACTAGTGATTT
CTAATATGTATATATAATGATTTTCAATTCGTTTTTACTTTTAATTTAATATTTTTTACT
GTCTTTTGACAAAATTCTTATGACTTTCAGTTATAATAGTGCAATGTTGGCTATAATAAT
ATATGTAATGGTTTGTTAAAAGTAATAACAATAGTAATGTTTGAAATAATAATAATTAAG
AAATTTGTTATCCCGTGTTAACTTAGTTGAATTTAACTATAATTACTATTGTTAAATATT
TATCATGATTTATTTTTACATGTATTTTAATATCTAAATATTATTTTTTTATATAAAAAA
TAATCAACCCCTCAAAACGAAACGCATCAACCAAGGCCAGTATATATATAAACCTGGATG
ATGGTCCCAAAGTCTTTCTAATCCTCCACGCCAATCAAACGTCAGCACCAACTACGGGTA
CAAGTGCAGATTCTTACACAAAACAAATAAAAAAATTGAAATTAAACCCGAACTGTAGGG
ATAAAAAGAAGATGATCATGATCGATGCATAAGCCAACGAAGAGATATCTACCAATTTTG
AGCTCATTCCACAGCCCATTGCACTAGGTGTTGGATTCGTATAAATCTTTCAAAAGGAAA
ACCTGAGTGATTATTTGCTATGATTTGAGGAGCTCACTACCATGCTCTTTATATAGAATT
CTAAACCTCACTCAAGCATGTTAAAAAACACACTACATAGGAAGTTGGAAACTGCTTTTT
AAACAATGACATTTGTTTCTCCATGGCAGCACCAGAAGACATTGCCTCTTTGGCATCTAC
AAATTTCAATGCCTTTGGATATGAAGCTCTTCAGTCTTGATGATGCCTGTTTACACTATG
GATGATCATGTGTGTAATGTTTCTTATGGCTGTTGATAATTTGACAGTGATGCAGCAGTC
TCAAATTGGCAGCAATTAGAACTCTTCAATTGAGAGCAGCTATTAGAACAAAAGGAATAG
TCTAAAAGCAATTACAAATGAATGGAATTACTCTGAAAATAATCACATTGTACAAATTGC
TTTACAAAATTGGTGAGTTTAGCTTGATGTTTCAGGTTCAGGTTCAGGTTCAGTTTCAGT
TTCATTTTCATTCTCAGTTTCAGCTTCAGGTTTTCAAGCTCTGGGAGCGAAGCATTAAGT
CAATTCCATTCCAGATTTAAACACTTTCAGTTCTTCACCTTTTTGGTAAGGTATTAATTT
TGTTCTCCTTCACCTGGAATTTTCCCTGTTTTGAATGGAAAAAACTCATCAATACTTACA
CTTCAGCTTCAAACGAAGACCAACATTAGAAGGTATTTGCAAAATAACTTGCCTTCTTCC
TCTGCCATGGTTGAGGAGTGACTATTTCTTGTATTACAAAAGGTAAGTTGCGTCTTCTCA
GATTTGCAGGAGAATTCCTTGGAACCTACAGAGGTAGTAGTCTGGGCATGCTTATGATGG
AGGTCAAAAGTAGGCGAATCTTAATGCTAGTTATACAGCTCCCAATAGATGTTTAATGGA
GTAGTTTCAGTGCATAGAATTTCGCTACGAGCATGAAGGATGAGAAGCAAATAACATACA
AGATACCTCACGCCACTTGGCCAGCTACAATTTGGCATATACAACATAGAGATATAGCAG
GGGCAACAAGCATTTGCAAAATACATCACAAAAATAAGAATGGTTCTCATCTCTTCATTA
GAACTAAGTTTGGCATTTAAAACAATGAAGAACATACTAAATTACGTCCTGTAGGAGGTA
GCACTCTCTTATATTGAAACTTGAATAATTTGTAAGGTGATACCATGACTTAGACTTCCT
AAATTTTGCATCTTTTATTCCATTCCAAGTAGTGTAACAGACTACAACAAATCACATAAA
TTGAAGATTTCAAGTAAAACATACATTATTCATGCAAAACTAATTTCATTATAAAATTTT
GATTTCAGAGAGAAAAAATAAAACTATGAGAGCGAGAATCACTCACATTTGTTGTTTTCC
TGGATTAGCCAATATGCATGCAAAAAAATGATTTAATTTGGTGACTGAGGAGTTAACAAG
CTACTGCAGAGACAAAATTAATGAAACAAGGGCAAAGGTGAGAGAAGCAATCAAGAGATT
AAAAGACAGTGCAGATGGGTTTGAGAGGGATCTAAACAGGTCAAGATGATCATGCTTCCA
AAAAGCAGATGACTCATCTAAATGTTGGAACCACCTATTGAGGTATCCATCGGAAGAAAA
GTAACTCAAAGAATATTTCTTTGGATTAACAAAGAAATGCATGATACCACATCTCTTTAT
TTAATATCTCATCACAATGACCACTATCATTTTATGGATTCTTCTCACAGGATAATTCAG
ACTATCATCAAGAAATTACTAAGAACCATTAAACTTGTGCTAAGATCTTTTAGTTTTAAT
AATAAGTGATTCATATCATAAACAAATATGATCTTGAATGCATCTCTACATTGTTAAACA
AAGAAACTTTGAATAGCTATAATCAAACTCATTGCTCATTCATTTCAAAAAACAGGTAAA
GTAGACTGGAGAGAGAATTGGCTTCTTGAGAATCTGCTGGAGTCAGATCAGTAGGGAGTA
CACTGGGACATTATTAATAGAGAAAGGAGCCATACCTAGACCAGGGAAGGGCGATAACCA
CCCAGGAAATTGTGAACTTACTGAATTGACTCCCTACTCTACAGGTGAGTGCTTGATTTT
TAGCTACCTCTATTTGTCTATGTTCATACTCATAATTGCAGAATTTATTCCACAATTTGA
TGGAGTCAGTCAAATTCAGTTATATATTAGGTACAGAAGAAATCCATGTATAACCATTAC
CTCCTTTCTCTCTTGAGAAATCCTGGAATGTGGAGGGTGCGAGCGAGCTAAATTAGTCAA
TGCCTTGTTGAACACCTTTTTGAGTCTCATCTCCACGTCAAATCCACTCTTACCTAAAAA
TTAAACATAACCACAAAACACATTTACAAATTTTTGCAATAGCATTAATTATCAGCTACT
AGAGATTCGGAGAACAATAACCCACCTGCCATCTTATCTTCCTCTTGGGATTCAATAGCT
ATTTAACATTTTTTCAATGCTATTAGTTTCTCATTCGTTTCTGCAATTGATGCCTCCATA
CCTTCAAAACACCCAAATGCCACAATACTTCAATGAGTAACACCATGAGATTCACTATCT
ATAATTGTGTTTTAGAAGCTAAGAAAATTTAACTGACCCAACTTAGCAGATATAAACGAC
TCCCACATGTTTAAGCACTCTCAAATTTGGATTAGAAGAAAATAATAATAGCCTGAAATG
TTTAAACAAGGGGAACTTGATTAAACAATCAAAATATATTAAGCAAAAACAATATTAAGT
AGTTGTTTTTTTTTGTAATTTACTTATTGCAAGTAAAGTGAGATTGAAAGAAAAATGATG
CTATTTGTGCTGCTGCTGCTGCTCAAAGAAAGACACTGTAGACAGAAGTGGTTAGTCAGT
CAGTCAGTCTAAGAATATGTTTGGTTTCCAAAGAAAATGCAAGAGAAATCTTCAACATGA
TATGATGGGCAAAAGAAAGTAAATTCTTACTTTGTAGAGGAGAGGTTTTCAGAAGTTGTT
GGGTTAGCAAGTTGATGCCGTCATCATCGCCGCCATCAAAAGCTTGCTTGCTTCCTTCTC
TCTAGTCTATATCATTTCCGTCCCTCAATTTTATAAATCCGTTGCGAAGACCGACAACCC
GACATGTCGTTCAAATTGGATTAGTCTAAAGGTAAGATGATGTGTGGTGTCGTTTACTGT
TTGAGGGTTGCAGGCTTGCAGAGGTGTTATTGACATTTCTCTGTGATGACTCTCAAACTT
AGGCACCTATTGTTTTGGGGGCGATTTTTTCAATTTTTAAATTTTTTTATTGTTTTAAAT
TAATTTTTCATGTTTTTTATATGATTATATCTAAAATAAATTTAATAAAATAAAATAAAA
TATTATTTTTAATATATTTTAAATAAAAAATAATTAAATTTTTTTTACCCACATTACGAA
ACACTATCTTAATTTACAAAAAAATAAATTATTATTTTGATAATTAAATTTTAAACCTAT
TCATAACTTAATTATTTACTCTTCTAGGATTATAAATTAATTTTTATTTTTATTATCAAT
TACTGTATTATTCAAATCATAAATGGATTTGGTGGCGGAATGATTTAGAATCTAGCAGAT
TATATTTAATTTTAAATTATTTTGAAATTAATTTAATTAAATTTAAATAATTTGATAGAT
TAATTTTAATTTGATTTTTCAAGCAAATCTAGATGAGACTTCACCATTGAACTCTAATGA
TTTTATTTTTTTAATCTAAACTTGTATTGGCCAAGAACTCAATTGAGTAGGGGCTCGGAA
AAACCAGTCCAACATTTTAATACAATATCATAAGAATCATGGGATGAAATTAATATTTTG
AAATATAAGGGATTGCTTTATGATCTTGTTCAAAGTATAGGACTACATAAAATATTTTAC
TCAACCTTTTATTTTTTGTTTTGAAATAATACTAAAAAACTTTTAATAAAATTGAGATGG
TGATAAGAAATCTATATAGCTAGCTAGGTGCCACACCGATTGATAGAGGGAGGAGGAGGA
GATAATGGAAATAGTAGCGGCTAAAACCCTCTTACTGGGCTTAAACCTCGAGGTAATATC
ATCTTTGTTTTCTCTCCTTATTTCTTCAGTTCTGCAACTATAATTTGAACTAGTTCTTTT
CATTTTAAGCCAAATTCTAGTATTTCATTCTATAGAAGACATGGGGTCTTAAAGTAGTTA
ATGGGATCCTATTATAAGTGCTCATATGGATTTACTATAGTGCTTGAATTGGCACCGTCT
ATCATTTTACCATATTTCACTTCATTGTAAGATGACAGGCAACGCAATTGATTCTCATTT
TTTCACAACCAGCACACTTCCGCATTGTGTTTTTATCCACTTTTTGTTTGTCTGTTTGAG
TTTAGTTTTACTATGGAAAAAATTTAATCTTCGCCAGGTAATTTACATTTTAATACTGTT
TTGAAAGCTTCTTTTGCAGTGAGTCATGACCGCCAAATCTTAATCTGAATTGACATGATT
TAGTGGAATAATTTTTGGTTTTCTTTGGATTTATTATTTTCAGTTAATGAAGTCACAAGC
ATACAGTGGATGTCTTTACTCCAAATCTAACTCGCAAAATGCCATCCTTTTCCCATCAAA
TGAGATGTAGGGCTCAAAAGTTTTGGAGAAGGTAATGCAGTTTCATTCACTTGAGCTGAG
TATTGTATTGGTTACGATGTAAAGGTCATTGTTGAGTTTTGTAGCAAGAAGTAGAAATTA
GCGAGGTTGCTTATTTATTTGTTAATTTGATTTTACAGGGAAAATGGTAGATGTTTTTTA
CTCTCCTGTTGCAGCTGTAGTATCAGGTGCAAAATCAATTTGGTTGTCTTTTCAATTAGT
TACTTTAACCTTATTGCTAGTGTTGTGTTGTTGTGACTACAACTTAATGACTACATAAGT
GCTGAAGATGTTGAAGTATCTTCCTCTCAGTTTCAAAAGATTGCACAGTGATGATTACGA
GGTACCAATGAGATCAAGAATTGAAGGTATGAGCAGATACTGGATTCATGTTGTTGGTTT
GTAGGCAAGTTCAAAATTGCCTGGTGGTTGATAATTTTAGCAATCCTATTATATTCATAG
CTTTTGTGAATACAGATAAGAGTGGAAGTATCTGGTGCGCTAAAACTAGAGCAATTTTTG
AAGATGTTTTCAAAAAATGGTTACTGCAGCCAGCCAATCCAGGATTCCGAGAAGAGTAGA
AAAGGAGGAGTAAAATATCTGAATTCTCTATCTGATTGCTAGTAGGGAAGTACTGTCTTC
AAGAATCTCAAGCCTACTTATAATCTCATCCTCAAATAGATTTTTCTATATTTTGGAATC
TGAGAACATAGCACCATACAGCTAGTAGTCAGATTGAAATAATATTCAACTGTATTCTTA
CTAGTAACTTGCCAAACCATCCTTCTAAAGCCGTATTTGATCTTGGCCTGCTTCACGGTA
TTGTTTTCAATGACTGTTCTTTTCTAATGTTTTCTCATTTCCCTAATTTAGTCTGCCTCT
GATGTTTTCTGTTATTATTTCTATGCGTGCATCATTTCTATCAAACACCATGGGGAACTG
GCAGGAAAACACCGGATGTGAGGTTCATATCCCTCTTCACTCAATTTCATTTACCTGGAT
TGTAATAAGTAGCAAATATGAGATTTTTGTCCATTTTCCTAAGTGAACAAAACTTTCTTT
CTTAAGTTATACTGACCTCATCTTGAGTCCATTACCATCTGCAAACAAAGAGTATGCACA
ATATGTTGTGCTGGTAGTGAACTTTGAAGGGGCAGTGTCATGTCACCTAGCTTGCAACTT
TGAGGCGCATCCTCTTTAACATAATCTAATATGTGTAAATGGATTCTTATGTCGGTTTGC
ACGAGCGCTCTGCGACTTCAGGGAAAAAAAACAAATTTGCTCATTATTTTCAATATTAAA
TCCTTGAAACTTTTTATGGAGAACATTCATGTGCACACGCACCAAAACACACTATTGATG
TAAAGCACATGCACAAGGAAAAAACAGCCAGCGATGACTTTCATTGAAAAGTTAGAGAGC
TAACTATTACATCCTATCGTCTTAGGACTGCAGAGCAAAACATACTGCAGTCATGTTCAT
ATACATTTAACTTGCACCACATGCGCATACATATATATAATAGAACTTTCTTATTGTTTG
TTTCTGGCAGATACCTAAGACATTTTGTTAGAAGTTCTTGGACCTTCAAAAAGTTTACAA
GAGAGTGATCAAGAAAGTCATAAACTCTACTGTAGCTGAATATGTTGACAAGGTAACCGG
TTAACTTCTTGTTTTGATTCTAAAGGAAGTCATGAAGTCATTTATCTTCACAGTGCTGTG
ATTAACCAATGAATTGTGTTCTGAAACACTTCAAGTAGATAGTTTTGTCACATGACTAAA
TATTACTAGGAAGAAATCGATGTATTACAAGTTTACAGAAACTGACATCATGGATCATGT
TAATGGAGCACTTAAGCTGATCTTTCTTTCTTTTTCCTTTTTTTTTCTCCATACACCTTG
ATGAATGTCTTGACCAGCTTTTAAATCGTGAACCAACACCTGTATTGTGTTGTTCATTTG
GAATGGTATAGTTGAAAGTTGATTGATCCAGTAGTTCTAAACACCATTACATTCATCCCG
CACACCAGCAATTTTGTTTGTTGTTTTTTTTTTTCTGTTTTTTTTTTTTTTAAATCAAAT
GACCTTTGTGTGTTCTTTGTGGAATTACTGCTTCTTGGAATGCAATTCTTCCTACATTTC
TAACTGCTGTGGTGCAGCCTACTGCATCATTCCCTGTATTCTAGGCATTTATCTATGAAT
CTAATGCTTGGCTACTTACAGTCTTTTAAACTTCTATAGGAAGGCTTAAAGTTAGCAAAG
ACTTGAGAGTTGAACAAAGCTTTGAAGATCTTGAAGATGCATTTGAACCAGATGAAAAAT
TCAGCTTTGATGCTGTCGGCTTCAACAAACAACTTGAAAAACATTGGACTTTGAGAATGA
ATCTTGAACAATCTGATCCAAACTCAAGCTAAGCTCCGACGTCGCGCTTGCACTGCGGGT
CACTGGATTTTGGTTTTAGAGATTAGAAATTTTATTGATAGAAGTATTTTACAAATACAA
ATGCATACTAAGGGTTCTTATATGCTCAACACATAGGCAGAAATCCCTATAAGAACTAAT
TCACTTATCCTAAGACTGAAGTTTAGAAAACACTGATAGTTTAAACTGAGGCGGAAGCTG
ACAATCTGATCAAGCTCAAGCTAAGCTCCGACGTCACTGCATGCCTGCAGGTCACTGGAT
TTGGTTTTAGGAATTAGAAATTTTATTGATGAAGTATTTTACAAATACATACTAAGGGTT
TCTTATATACTCAACATAGGCAAAACCCTATAAGAACCTAATTCCCTTATCTGAGAACTA
CTCACACATTATTCTGGAGAAAAATAGAGAGGAATAAGATTTGTAGAGAGAGACTGGTGA
TTTTTGCGGACTCTAGCAGCCGCAGGATATCACCACTTTGTCCTAAAAAGCTGGGTCTAA
AAGTCTTCTTCCTCGCAGCCCTCTCCCTCTGACAATTGTGAAAACTGCGGCCGGGAAGGC
CGGGTGTAGATCTCAGCAAACTCGCGAGTGTTGAAGTTCTGGCGCCACCTGGTGCATACA
CTGTTGCCTGCCAAGCTGTCGAAACAATATAAACACGACACGATGAATTCCTGCAGTGGG
ACTTGGTAACACACAATCTCATTGCCAAGGTTGTTCCAGTTGTAGCAGGGATATCAGTCA
CCAACCAATGGAGATATTCTCGGAGGTGAGGTTGCTGGGACTTGGAACATCTATGGATCC
ACCATAACCAAGAACAAAGTTCCTGAGGTCTTCTCCACCAATCTCAGCTCTTGGCTTGTT
TGAACCTGAGGCCTTAGATCAAGCCATTAGTCACCTCTCTTTGTCATAAGTAACCTTTGG
TGATTGATCCTGATAAACGGATCAGAACGTCTCCAACAACTCTGCTTACTATAAGAGGGT
CTCTCTTATATTTATAGACATAGCCTGCTTTTTGTACAAACTTGTGATATCACTAGTAAA
CATTTGATGCAGCTACTTCTTTCTGTGATGTGTCTTCAAAGGACACATGGGGTGACCTGA
TGATGTAGAGGGCAATATAATTACTTTCGAGAAAGTCCTTGTGCCATCACATCATGCCGT
ACTTCCTGAAAATCTCAAAACTAGAATTTTCTGAAACTTTCAGAAACATTCTGGATAACT
CGAACCGCAACTAGAAGTTTCAGGATTGAGCCATCTTAACCAGACATTGGTTAGGATTGG
TCACCACCAGACTAAATTGCCTTTATGGTGGGCTTTGTACAAAATGATTTTTTTTTTTAT
TAATGGAGTCTAATAAGTAAACATCGTATTTAAAAGGTGAGATAGAAGTAGGTTGAACTT
AATTTATAAATTTGTATTTTTTAATAATGTTTTACACCAAATTATATTTTAAATTCTATC
TTAAAAGGCTGACTCTCGAAGCAGCGATCGAATTCTCTGAAGGATCCCAGGTACCGAAGC
TCCGAATTATCGATCATGAGCGGAGAATTAAAAGGGAGTCACGTTACTTGAGCCCCCGCC
GATGACGCAAGGACAAGCCGTTTACGTTTGGGGCAACAGAACCGCAACGTTGGAAAGGAG
CCACTGGGCCGCGGGTTTCTACCAGGTTTAATGAGCTAAGCATACGTCAGAAACCATTAT
TGCGCGTTCAAAAGTCGCCTAAGGTCTATCAGCTATGGAAATATTTCTTGTCAAAAAATG
CTCCACCTGACGTTCCATAAATTCCCTCAGTATCAATTGAAGTCTCATATTCACTCTCAA
CTCGATCGGCATGATTGAACAAGATGGATTGCGCACCTTGAGTTCTCCGGCCGCTTGGGT
GGAGAGGCTATTCAGCTGACTGGGCACAACAGACAATCGGCTGCTCTGATGCCGCCGTGT
TCGGCTGTCAGCGCAGGGCGCCAGTTCTTTTGTCAAGACCGACCTGTCCAGTTGCCCTGA
ATGAACTCAAGACGAGGCAGCGCGGCTTTATCGTGGCTAGCCACGACGGGCGTTCCTTGC
GCAGCTGTGCTCGACGTTGTCACTGAAGCGGAAGGGACTGGCTGCTATTGGGCGAAGTGC
CGAAGGGCGGGATCTCCTGTCATCTCGCTTGCCGAAAGTATCCATCATGGCTGATGCAAT
GCGGCGGCTGCATGCGCTTGATCCGGCTACCTGCCCATTCGACCACCAAGCGGGAAACAT
CGCATCGAGCGAGCACGTACTCGGATGGAAGCCGGTCTTGTCGATCAGGATGATCCTGGA
CGAAAGGCATCAGGGGCTCGCGCCAGCCGGGCTGTTCGCCAGGCTCAAGGCGCGGATGCC
CGACGGCGGGGATCTCGTCGTGACCACGGCGATGCCTGCTGCCGAATATCGCCCAGTGGA
AAATGGCCGCTTTTCTGGATTCATCGACTGTAGCCGGCTGGAGTGTGGCGGACCGCTATC
AGGACGCATAGCGTTGGCTACCCGTGATATTGCTGAAGAAGAGCTTGGCAGATGGGCTGA
CCGCTTCCTCGTGCTTTACGGGTATCGCCACTCCCGATTCGCAGCGCATCGCCTCTATCG
CCTTCTTGACGAGTTCTTCTGAGGCGGGACTCTGGGGTTCGGACTCTAGCTAGAGTCAAG
CAGATCGTTCAAACATTTGGCAATAAAGTTTCTTAAGATTTAAGATCCTGTTGCCGGTCT
TGCGATGATTATCATATAATTTCTGGTAAGATTACGTTAAGCATGTAGTAATTAACATGT
AATGCATGACGTTATTTATGAGGATAGGTTTTTATAGGAGATTAGAGTCCCGCAATAATT
ATACATTTTAATACGCGATAGAAAACAAAATATAGCGCGCAAACTAGGATAAAATTATCG
CGCGCGGTATGCATCTATGTTACTAGATCGACATGCCAAGCTGATAATTCAATTCGGCAT
TAATTCAGTACGTAAAACGTCCGCAATGTGTTATTAGGATTGTCTAAGCGTCAATTTGTT
TACCACAATATATCGCACTTTTGAGAATGAATCCAATTTTTGCCCTGTATTGGTGTTCCA
GCAACTTGTTTGCTCACTGGAATCAATGAAACTAAATTAGGTGAATGTACAGAGTTATCA
GATCCTTTTCTAATAATTATTTATTTAACCATTCACAGGCTCATCCCAGCTCTCATATTT
CCTTGCATGTTTCCAAAAGTTCCATGTCAGTTCAAAATGCAAGAAAGTAGAAATTTGTTT
GATATCAGATTAGTTTCAGACTCATTTTGACAACTATTTGCTATAAGATTCAGTGTACCC
TAAAACGCATAGACAAGTAATTAAATCAAAACCAGGTAATCTAGTTTTATAACAATAACG
TGTTGAAAAATGTAGGATTGAAGCCATGTAGATTCAGGCACCATTACCAAGTTGGTGCAT
TGGCCTATCTGGTTTACACATCTTTACGTGCTCAATCCCATTGGCCATAGCAAAAAGTGC
CATTGTTGGAAACCATAGCGAGATAACACAGACAAGAGCAGTGCCAGTGCGGTACCTCCA
TGATGTTCCTGCTTGAATTTCTTAAGCAACTTATACTAGCAAGTTTTGCTTTGGCAATCA
CTGTTATCAGCTTGCCTCTCCCCACCTAATAGTTAGACTCTTTGCAGCTACTCTCCTACA
TCAAACGTGTAGAAGCTGTCTTCCCTTTTGAGACGTACTGGTAAATTAATCACGTAAATC
CTAAACTTAAATCTAACCTCAAAAACCATTTTCACCAGCTTTTCAACAAGAATTCCAATT
TTATATTTTTAAATCTAAAAACTTCAAATATATACATTGACCCACACACAATTCATATTG
AAAGCTTCCTTTTGATCCTTACAGAGTTGCTCATTAGTGCTGCTCTCTCACCAGGCCTTC
TGCTGCCTTTGCGCGGCTCGTTAAGTGATTCTTCACAATTACCTTTCTTTCCTTTTGTCT
TCGATTTATCTGCTACTAATAAGAACAATTAGACCATAATCTACATACAGAGTTTGAGCT
CCATAGAGCAATCGATCATCTCTCACATGCAGGTACAACGTCCAAAACATTCCACTGAAG
CATAAGAGATTCTTCAAGCACACACTGAAAATGTGTGATTTCTGCTTGAAATGCTTGAGG
GCCATCAATGCAAGGTAATTGGAAAGGTTCGAACCTGCAAACCTATGTAGTTCTACTTGC
ATGTCAGTTGTTAACTTCCTGGCCTCTATTCTTGGTGTTCTTCCTGGATTTGTGATGGGA
TTGTTCTTGGCTTGAAGTCACATGGGAATCGAACATACCTCCACACAAAATCATTGGCAT
TGTTCTATTTTGTCTTGCAACAGCACAAGGTGTTCGGTGGCTTGTTAGACCTCACAAAGA
TAGCAAGTATCGGCCTTTCTTCAACTGGTTCCACTCCTTGGTGGATTGTTCAGTGATACT
TATTCTAAGTTCAACATATTTTATAGGATTTGGCATATTACACGCTGCAAATTTTTTAGA
GATTACCTACATTGCTGTATTAGGAGTCTTGGGTTCTTCCTGCTGCTATTGGAATTATAT
TTGTTGAGGAAACAACCTAAAATCTTAAATTAAGAAATATATATATGAAAAAATAAGTGC
AATTAATCCCAAGAGTACATAAATAATTTACATGGTTAAATATATGTAATTCAAGCCTAT
GTCACGGGAGACCATAAAGATATTTACTATAAAAAAATACGAGATTACAAGATATCACAC
AAATTATTTTTTCTTATTTAATATCTCAAAATAACCCAAAACTCATTTTATCTCCTTTCC
TAGCCACCTAAATGTAGAGAATGGAACACTTGTGAAAATAAACATTAAAATATAATAACT
TTGAAGCTTTTATATATAGATTTAGCATGGGTATTTTTCTCTCCACTTAACCCAATAATT
TAAAAACAAACTCATCAAATCTTTATTTTGGACGTACAAATCTTGAACTCTTTTCTAATC
ACTTTCAATAAGCATTTTTTAAGTATTACACAAACCAATTAAATTCAAGCAATCATGAAC
TTCAATGTGAGATAGACTTCATCAAAATATTTGCTTAGGGTTCTGAACTATAGAAATCTT
TTCATTGATACATCATCCATGACATGATATCTAGAGATAAAATGATACGACATCAATATG
TTTTGATTCATGTATGATACATCCAGTTCTTGGCGGTGAATAACTTGCCTCTAGCTATAA
CAATGTATAATAATTAACTAATGTGATAAGCTAAGATTGTCAACCAAACCTCTTAACCAT
AAAGCTTCTTTCACACTATCTCTATCAATTCCATATGCTTAAACTTTGTTGTAGACAAGG
CAATAATGAATAATAAGATTGTTCTCCAACTATTGACACATCTCTTGAGAAAGTGAAAAC
ATAACTTGTAATGATCTTTTATTGTCTAAATCATGTGATCTAAATCTATAAAGCCCTCAA
CACTACTTCTAATACTATTAATCACATTTATATACGGACCAACATATATGAGTACCTTTA
AGATAGCAGATATATATTTCATGGCACATTGTTAGTGAACTTTGCGGGACTTCTCATAAA
CCTACCTAACCACACACTAATAACATGTAAAATGTTTGAATGACAGAACATAGCATACAT
AATGCTAATGGCTTGCATTAACCTCTGAGGAAACGCGACATGTGTTCATTCCTCCTCATA
TTTCCTAGCGACAAACATAAAGGTAACGAAAGAGGCTACAAAACAAATTAATCATTAGCT
TGCAATTTTATATACCAAAGCGCTCGGAAGTACTTTCTTAAGATACTTTCTCTTGATAAG
CATAACTTTGTCATGCTTTGATTTATACGTATCTCATTACCCAAAATCTTCTTATCTACT
TCCAAATTCTTTATCTTAAACTCACCACTTAACTAATCCTTCAAACTATTGATCTGGACA
TGTTCTTGAAGACATTCAACATATCATCAACGGTATATAGAGTACACAAAATGAATCATC
AGATGCTTCTTGAAATGCACACAGTTATCACAACTCTTCATAACCATATCCAAGCATACA
AATATCAAACCACCATTGTTGGGGGTGTGCTGTCCATGGCCAATCCTAGTGAAGGTTTAG
ATTTAACGAACTTGTTCAATGGGTCATTATCTTCGCCGAAGCTGCAAAAGAACACGGTGT
TTGATTATTCTATTCCTTAGGTTTATGGTATTGCAAGGTAACCACATCAGCAAAAACATT
TCAGTTTCAAGCGAGTTATGTGAACAACTATGACACATTCAGAATTCAACATTTTACTTC
CTGTTTTGAGGTAAGGATTTCCTGGGGCTCTCTCCATCGTTCTCATACTCGCATTCGTAG
CCAAAAGTTTCACATCAGTTCAAAATAAAGACAAAATTCTTGCATATCTTTAATCTTAGA
ATTTAAAGCTTGCTTCCTCAACATATTATTTGAATCCATGGTGGCAATAATAAAAATCCA
TGATTAAAATCATATTTAACAAACCGTTCTGGATCAATCTCCGGTCATAGAATGGAATTC
GAATCATCCTCATATATTCTTAATTACTTAACATGCATCATCATTATGTTCGTTAAATCC
TAAATCGTACATTCAAATTAAATGGATATAATTTAACTCAATATTATAATTTTGTTCTCT
CCTAATCTAAATCATTAGAAACATGGATGATCACTTATACAATCTAAATCTATTAAATAT
TTATTCTGAATATAATAATATATTATTAATCAAATAAGATCTTTATATGGATGTCAGAAC
ATATATTATAGTATACTCTACAAAAGGTGTCTGGAATGTGGTAGCGATTGTTTTTGAAGT
GTTTTTACTTGTGAAAATGCATCAAAATAATTTATTTTTTGTTTTTTAAAATTACTTTTG
ATATCAACACATCAAAATAATTAAAGAATAAAAATAATTTTAAAATAAAAATAAATTCAA
ATCTTATTGAAATTCCGGTGCAAACACAACCTAAAAAAAGATAAAAAGTATTTCTACACC
ATTTTTTCTTGTTTTTTATGTTGACAAAAAAGATAGTGTGTTTTGAACAAAAAGAAAGGC
ATTTTATATCTCATAGTAAAACACTACAAATCACACATCTCTTATTATTTTCTTCATTAC
ATAACATCAAGCTTATTCTGATACAAGCCCGTACTGTCTTAAAATAAAATAAAAATATTA
CTCGAACTGCTTTTGGCGGCATACCGTGAAATAAACGGGTTTTAATACAGGCGGAATCAA
AGACGTGGTTTGATGACAGCTTCAAGTGGTATCAGCTTAGGTAGGGCAATGCCAGGGCCT
TCGTTCATGTCCACCGGCAACCCTGCAGCAGTTGTTAAATCAAACCCTTGAAGAAGCCTA
GCAAGGGTCAGATGAACAACCGCCATGCCAAGATTAATAGCAGGGGCAAGATCTTCTCCT
GAAGGCTAAAAGGAATAACTCAAAATCTTGACCCTAAAATCAAGATCTGCATGAGTAGTC
CATCTTTTCAGGTTGAAAATCATCTGGATTTTCACACACGAGGTCTCGATGCAACTTCCA
TATGTTCACCACCACTAATCAGGTGCCCTTAGGAACATAATAGCCACAAACATGACAATC
TTCCATGGCCTCACGTATCTGTTAAGGGACCTGGAGGAGTATAATCGCAGGATTTCTTTC
ACTATTGCTTGGAGGTAGACGGGGTTCAGATATCTAGTTCCTCCACCCATTTCTCTCTTC
CCCACCTGCTTGTCCAGCTCTTCTTGAGCAGCCTTTGCTTCACCTTGGGTGGTTTAGCAA
TAGGGACAGTGCCCAAGTTAGTGTAACCGCTGTGCTTCCCTGCTCCCGTGAGAGGTCAGA
ATCTGCAGAATTAACACAAAACGTGTAAAATTGAAAATAGTTGATCCAAGGAACCCTGCG
CATGAGAAAATGTCAGTTGGTAGGAGACAGACTTTGAGAAGTCTAAGGTCAGGACCCATA
CCCTCCAACCACAAGAAACAAAGAAAGAAAAGAAGATTAAATTGGATAGAAGGCATCATT
TTTTTTATTTTTTATTTTATTGATGTATGTGTCAGGTCAACGTGTATATATCAAAGTTAA
TAATTATATAAATTTAGTAATGCGTGAATTTTTAAAAAGCAATTTAAAGCTGATCAATTG
AACTATACCCTTAGTTAGGCTGAGCATTTTTACAAACAACTATTGTTAACATATTTCTAC
TGCACTAAGGTATTTTTTTTTCTGTTCTTTAAGTGGGCCGATTCCTAAACTTTACAGATC
TGCTAGCTGTTTAGTAGAATTACTATATACAGACCCCATGGTTTCTGATTAAGGGCTTAT
TTCAAATTGACTTTCTCTAATTTGTTTTATTTCCGATATATGAGATGTCTTATAACCATG
GAAAACAGGAATATTCAACGAATTAATTCTTGCTACTAGATATATATATGATGATATATG
ATATATTTGAAGGATTAAGGAAGAAAACGCAGGACAAACACAGCTAGCTTCTTAAGACTT
ACCAAAGTTGTTGCCTTGATGACAACATCACGAGGTAATGAACATCTCAAGCACCGTCAG
CAGGTTAGATATCATCACGTCCATGAAGTCGCTTTCCCCTTGTATTTCTTTCTTAGATGT
TCCTCAGCCAGCTTCCGATCACGGCATCAGCGAGTTCATAGCAGTCCTCTTCACTTAGCA
CTTATATGTCCCGCAAGAAATCAATCCATTCAGGCCATGGAATCGCGTCCAGACATCACC
GCACTCAGATACAGGAAGCTTTCTGCCAAGCTTCTTGTAACGCCATGGTTCGCTGTTTTC
TTTGTCGTATATGCTGCTGCGACATCGTTTTTCCAACTATCGTTCTAAGGCTTATGTTGA
ACGTCAAGCTCTCGAACAGTTTGCTCATAGTCACCTTCGCAGGGTACGGATCCGCTGTTT
CTGCATAAAATTGTGCAGACCTTTGATCGAACTCGTCTACTTCCTAATGCTCGGACGTGC
GTGAGCATTTCAAGTCAGTGGTTTGTAGAAGCTGAAGAGTGACCAACTTTCTAACATCAC
GCCAGTACTTTTCCATAAAGGACAACGCAAAAGCTGCGTTGCTGTATCTATGTTTTCCAG
CAGCTATGTGTTTGCTCTAGTAGCCCAGAATTCTATCATTGGTGGTCAAGCAATCCTTTA
CTGTTTCCCAACTGCTCACCACCACTACGTGAGGGCGAGCCTGAGGGTAAATAGGGCCAT
ATTGATCGGCAATGGCTGCAAGGGTTTTATGCTGGGTCCTGGCCTCTTAGACGAGGCAGG
TGGCCAATCAGGGCCATGCCCCGGATGGTTCAGGGGCTGTGGCTGGTTTCTTGCTTTCTC
TCTCTGGCTAAAGTTTTCCAGAAGCCATAAAGAAGTAGCAGAGACGAGAGCCCCAAGAAT
CATTTGGAACAGGATATAAGAAATCCATGGTGGTTCAAGGAGGTAGGTACTCATAAGGCT
AAATGCTGCTCTGGTATTTATAGCGTATAGAATGGGAGATACGCTTCACTAATTAAAATT
AGGCATATAAACAAAGTGATTTTATTAAATTGAAACGTTTAAATGATTTTTTCTTAATAA
AAATATTGTGTTAAAGTAGAAATAAATGATGGCTCCTGAGTTGAAGATGTACAGTTCACT
CATTAAAATCAAAACTAAGGTCAATAAATATTGATATTTGCGAATAAAGTAAATATATAT
TATATTGATTCAATGTGAAACGTTTACAAATACAGTTCCTATTCATGTTTTTTAAAAATT
ATGAAAATTAATTTTTTTAATGTTTTTGAATCGTTTTAATATGTTAATTTTAAAAATAAT
ATAAATTAAACAAAAATAAAATTATATTTGAAATAATTAAAATTAAGGATAAAAGATACT
TGATTAGCAATTAATCTCCTTCACCCAAATAATATAAATTTTTTATTATAATTTTTTATT
ATGCTTTTAGAATTTTTTATTTACACGGGGCAAATGTTTTTATATATTAGGAACTTAGTA
ATAGCCCGTAGTATTCATATTTTTTTTATTTACTTTTCTTATTCAACATTATTAGAGTTT
TGTTTTCCTTTTTAGTTTAAAATTTTACTAGTCTTTTTATAAATTAGATAAAGAATATTG
ATAATGTATTAAGAGTTACTAGTTTGTTGTTTCTAAATTTTTTTGATAATGTTCTTAAAC
TTTATTTATGCCTATTGTGTATTTATAGGTGATCTATTGACTTGGTCTTTTGAACCAAGC
TTGGTTTCAAAATAAACCCGGGTTAAAAGTTGATCACGGCCTAATTAACTTGGTGGGTGC
ATACTTCGGTTAATTCGATCAAACACGGTCGACTTGTTTATAAAAAATTAAAAATAAATA
GATTTTTCCCAAATAAAAATATTGAAATAATGATATTTTGGATTGATTAGGATACATAAT
AATTGAATAAAATGATGTCTCAATATTTTATATACGTGATTGGAAAAATAACTATAAAAG
AATTTAAGAAATGAAATTTAATTTTCATAAAATATTCATGACAATTTTTTTTTTTTTACA
TCTTAGATACATAATAATTGACAAAAAAAAACTATAAACATTCCCACATTAAAACCCATT
AAAATCTATATAACATCATTTAAGAACCATGACAAGATTGAATTTTTAAGTATCATATGA
AGTCTTTTTCTTGTGTATTTCAACTAAAAAATTAAAACAAATGAGGAAAAACATAGAAAG
GATTAGATATCTAGTCCAAAAAGAAGATCGACTTGTCTAATCTTTATTTTTCACTCAAAG
GGCATGTTGTTTTTTCTTTTGTTTAAAAGCATTAAGTAGAGATGTGGTTTACCAATTGGG
CTAGGATTTTTGGATCTAAAAATTATTTTAACTTATTTTCTTCTAAAAACACTTGATAAG
CATTTTATAATCTTAATAAAGTAATTTATGAACTCAAAACAATCATATATCACCTCAAAA
ATCCAAAATCAAATCAGAACAATTTTTTTTTAATCTTGATCTACTTTTTTCTAGAAACAA
TGAAGCTAAAACACCCTAACGACACTCTTTTTATCAAGAAAAATACATTGACATTAAATT
TGACTTTTCTTGTTTGCAAGATTTGGGTAACCAATCACTTTCTCTCTTTTCATTGTTTTT
GGTGATTTGTTTTTCCTCTCAGAAACTTAGGAATTATGATCGGCGAGAAAAAATGATGTT
TTAGATCAAAATGAAAAAAAGTATCAAATTAACAAGATAAAAAATAAAATTCACTAAACA
CTAGAGGCAAAAATTATAAAAATACCCCGTGAACAGTGCTTGAAAAAATTCTTAAATCTT
GCCTTACCTATCCAATTTTTGATCTCTATTTTTTCATTTTATAAGTAATAAAATCAAATT
CTTTCATGTAAATCGAGCATCAACCTAATGATAAGAGGTTTTTTTTTTTTGACATCATGA
TAATCTCATAAAAAAATTAAATTAAATTATTAAGGTCAATTCTGATCAACACAACATGAA
AAATAAAATTAAAAAATATTAGATGGCCATTGAAGAAAAACCCAAGGGCTAAATAAAGAA
AAACATCATTACAAATTTACAATACTTCCTCACATGCTGTAACATAATACATGAAAACAC
AACATCAATAATTAGGTTTCTTTTAATTTTAATTGTATAAAATTGTATATTTACCAAGTC
TATTATAAATACGTATATAAATATTCGAGTCATTATGCTTGAAAGAAGTAAGCTAATGAG
AGTATTTGGTTTAGAAATACTTCTTCTTGGTAATTTCTTACACCATATTTTTGTTTTCAA
CACAAACTCAATATATATATATAAAAAAGTCACACGCTCCAATGTTTAAAACAAGACCTA
AAAAATGTAAATAAAATAAAATAAAATGAATAGCATCTCCTTCCTCGAGGTTGAGTCATT
TACTAAATTCTGTAAATTCAATTATAAAAAAAGTTAAAACAAGGACTATCATCCATTATC
CAGGATGCAGGGAGGTATAAGATGATAAATAACTACTCGTTTCATGATTTTAGATTATAA
AATGTGTTTGAGAATGTTGCTTAGCGGTTATTTTTTATTTTTTAATTTAAGAACACATCA
AAATATATATTTTTTTACTTTTTAAAAATTTATTTTTGACATCCAGCACATCAAATTGAT
ATGAAAAAATATATAAAAATATTAATTTAAAATAAAAAAATTTAAATTTTTTCAAAATCA
TTTCAAAACACAATAACAACACTTGACACAAATAGTCCAGTCTAAGATTCAATTTTATAG
ATAAGTCATACACGGTCCAAATCTTTAACAAGCAGAAATTAAGTGCAGCCATTGGTACCA
AGATCATTTACTATTATTTTGCTACTTTAAGGGTGAAGTTCGGAGTCATGCATGAAACAC
AGGATACAAGTTTTTCCCACACGTAGAATCTATCTTTTCTTTCTAAGATTTGGAGCCCAG
CACGGATTAGTCAACAAATACATGTTCTTGAAACCATTTCTTCAGAACTACGAGGAGGTA
AAGTTTTGTTAAAATGTTAGAAAAATATATTTTTCAGTGATTGAAAGCTAAAGAAGAAGT
AGAAGGAAATTGAGTATTTGACAAGAAGCTAGCCAGGTGAGAAGTGGGGCTAGTGAGGGA
CATGTGAAGCATGCCAAGATTACCTCCTCGTGTGATACACGAGGAGGTAAAGTCAAACCA
ATAATAAAGTTGCTCTTGTTTCCAAATGTTCACTTGACAACCAAACTTAGGTATTGTTCT
TTTAGCTCAATTTCATAATTAAACCTCATACTTAAAAGCATATTAACCAAATATAAAAAA
CTATTTTTTCAATTATAATTTCAACGCAACTTTAACCAGAAGCATATTAAATTTTAAAAT
AAACCTCCACAAAAATATTTTTATTAAATTATTTTTTCAAACCATAACTACAAAAACAAT
TATAATATCAACGGATACATCCTCATGTTTCACACAAGGGAGGTACTCCTTTGTCCTTGC
TTTTCACATGTCCTTCACTATTCTTAATTTCTCCTTGCTAGCTATTTGTCAAATAATTAT
TTTTTTTTCTTCTTCTTTATCTTTTCAATCACTCTTGGATTAGATGTTTTCCTAACATAT
CATAACAAAACTTTCTATGAAGGTTTGTTTTGTCGATGATGAGATACTATTTTATTGATA
AAACTTAAATATTATTAATAAGTGAAAATATTTTATTTCACTAGACATGTATCTAGTGTA
GTTATAACTCGAGTTTATTTGAAAGTGTAGTTGTAATTGCTTTTAAGATGTTTTTTATTT
TAAAATATATTAAAAATAATGTAAATGTCGCAATCAAAAGCTTACAAATTAATTAAAAAC
ATTGAATTTTTAAAATAAAATTGACCCGTGTTTCCAATTGTTCATGACAACAGAAAACAT
GTAGGGTTCAATCAAAGTTTCTTTTGCTCGACTCATGTTGCACAAAGTGGACAGCAATTA
GCCGTCATCAGTACAGCAGGCTAAAATGTGATCCACGATTGCATGGTAATGTCTTGCACA
GGTTAAGAGAAGAAGACTGTAGCCGTAGCCATTAATTAAGGTAATTTCAAGCTAATAAGT
TGTAGTTTAATTTATATTGGATTAATTTGTTTTGGATTTGCACCAATATTTAAATCAATT
CTCTTGGCTGCAATCTTAAACCATTGTTTTCACACTCCACCATATCTGATTAGATATGAA
CTAGCATAGTTGCTCCACCACGGGAAATTTCTAACTGGATAGAAAAACGATGATTTTGTC
AAAATCATCTTTATTGATTAACATAATTTTACTACTTTTTTTTTTACAATAAATATTTTT
TTATTAGCCGCATAGTTGATTAGATAAAAACTACAACAATAAAAAAGTATTTACCAAGGC
TATAATGATTTGGATTAAAATAAAAATTATTTTAATCAAAACCTAATTCTCTTTTCATGT
ATTTTTTATTTAGACAAAAAAGTTGCCTTTTTGGGTTAAAGCATTGAACTTAATACGTAA
CTGAA
>Read3_without_vector_32f6fe0c-b9f2-49c7-88db-029ed09a170b_t
TTATTGTACTTCCGGTTACGTATTGCTACTGAGGAGTTAACAAGCTGCAGAGGCAAATTA
ATGGAAAAACAAAGGACAAGGTGAAGCAATCAAGAGATTAAAGACAGTGCAGATTAAAAA
AATGGGTTTGAGATCCTAAACAGGTCAAGATGATCATGCTTCAAAGCAGATGACTCATCT
AAATATTTGGAACCACCTACTGAGGTATCAATCAGAAGAAAAGTAACTCAAAAGAATATT
TCTTTGGATTAACAAAAGTAAAGTACCACATCTCTTTTATTTAATATCTCATCCTGACCA
CTATCATGTATGGATTCTTCTCACAGGATAATTCAGACTATCATCCAGAAATTACTAAAG
AACCATTAAACTTGTACTAAGATCTTTTTAGATTTAATAATAAGTGATTCATATCATAAA
CAAATATTTGATCTTGAATGCATCTCTACATTAAACAAAAGAAACTTTTATGCTTTATAA
TCAAACTCATTGCTCATTCATTCAGAGCTCTTGTGGAGTAAGGGGCCGAGAGAAATTGGC
TTCTCAAGAATCTGCTGGAGTCAGATCAGCAGGGGAGTACACACAGGACATTATTAATAG
AGAAGAACCCATACCTGAACCGGGGAAAGCGATAACTGCCCAGGAAACTGTGAACTTACT
GAATTGACTCCTATTCTACAGAGTGAGTGTGATTTTTTAGCTACACTCTATTGTCTATGT
TCATACTCATAATTCTTGAGCGTTATTCCATAATTTGATGAGCAGTCAAATTCAGTAATA
TATTAGTAGAAGAAATCACATGTATAACCATTACACTTTCTCTCTTAGAAATCTAGAATC
GGAGGTGCTGAACGAGCTAAATCAGTCAATGCCTTGTTGAACACCTTTTGAGTCTCATCT
CACTCAAATCCTCTTACCTAAAATTAAACATAACCACAAACCACATTTACAAATTTTGCA
AAATAGCGTGAGTATCAGCTACTAGAGATTCGAGAGAACAATAACCCACCTACATCTTAT
CTTCCTCTTAGGATTCAATAACTATTTTAACATTTTTTCAATGCTATTAGTTTCTCATTC
GTTTCTGCAATTGATGCCTCCATACCTTTTTAAAACACCCAAATGCACAATACTTCCAAT
GAGTAACACCATAAATTTACTATCTATAATTGTGTTTAAAGAAGCTAAGAAAATATTAAC
CTGACCAACAGCAGATATAGGCTTGACTACCACACATGTTTAAGCACTCTCAAATTTAGA
AGAAAATATGTAGCCTGAAATGTTTAAACAAAACAAGAACTTGATTAAACAATCAAATAT
ATTAACAAAGCAATATTAAATGATTGTTTTTTGTAATTTACTTATTGCAAGTAAAAGTGA
GATTGAAGAAAATGATGCTCTTTGTGCTGCTGCTGCTGCTCAAAGACACTAATGAACAGA
AGTGGTTAGTCAGTCAGTCAGTCTAAGAATATGTTTGGTTTCAAAGAAAGTACAAGAAAT
CTTCAACATGATACTTATGATGGGCAAGGAAATGGAGTATTCTTACTTTGTAAAAGGAGA
GGTTTCGAAGTTGTTGGAGTTGTAAAGTTGATGCTGTCGTCGTCATCGTCGTCATCGCCG
CCATCAAAGCTTCCTTCCTTCCTTCTCTCAAGTCTATATCATTTCCGTCCACTCAATTTT
ATAAATCCGTTGAAGACCGACAACCACATGTCGTTCAAATTAGTTAGTCTAAAGAGTAAA
GATGATGTGTGAACTGTCGTTTGCACTGTTTGAGGTTACTTGAGCTTGCAGGGGATGCAT
TTCTCTGTGATGACTCTCAAACTGAGGCACCTATTGTTTGGGGGCGATTTTTCATTTTTA
ATTTTTTAATTTGTTTAAAATTAATTTTATGTTTTATATGGATTTATATCAAAAATAAAT
TTAATAAAATAAAAATATTATTTTAAATAAAAATAATAATTTTTACCACAACACTAAACA
CTATCTTAATTTCAAAATAAATTATTATTTTGATAATTTTAAACCTATTCATAACTTAAT
TATTTACTATCCTAAGTTATAAATTAATTCTTTTTATTTTGATGATCAATTATTGTATTA
TTCCAAATCATTAATGGATTTGATGATGGAATAATTAAATCACTAATTTAAGTATTAATT
TATTATAAATTCAAGTAATTTGATAGATTTACAATTTGATTTTTCAAGCAAATCTAGATG
AAGACTTCACCATTGAACTCTAATGATTTTTTATTTTTTTATTTTTTAATCTAAACTTGT
ATTGACCCAACAACTCACTTAGTAGGGGCTTGGAAAAACCAATCAATATTTTAATACGAT
ATCATAAGAATCATAGGATAAATTAATATTTTTGAAATATAAGGGATTACTTTATGACCT
TGTTCAAAGTATAGGGACTACATAAAATATTTACTCCAACCTTTTATTTTTTGTTTTTAT
GAAAATAATACTAAAAAACTTTAATAAAATTGAGATGGTGATAGAAATCTATAAAGCTAG
CTAGGTGCCATACCGATTGATAAGAGGAGGAGGAGGGAGATAATGGAAATAGTAGCTAAA
CCCTCTGCCTGGCTTAAACCTCAAGGTAATGTCATCTTTGTTTTTCTCCCCTTATTTCTT
CAGTTCTGCAGCTATGGTTTGAACTTGTTCTTTTCATTTTAACTTAAATTCTAGCTATTT
CATTCTATAGCAGAAGACATGGGGTCTTAAAAGTAGTTAATAGGATCTATTATAAGTGCT
CATGGATTTACTATAGTGCTTGAATTGACACCCGTCTGTCATTTTACCATGTTCACTTCA
TTTGTAAGATTGACAGGCAACATGATTCTCATTTTTCACAACCAGCACACTTCTGCATTA
TGTTTTCATCCACTTTTTTCTTTGTCTGTTTTGAGTTTAGTTTTACTATGGGGAAACTAT
AATCTTCTTGAGTAATTTACATTTTAATACTGGTTTTAGCTTCTTTGTATTGGTCACTGA
CCCTTAAATCTTAATCACAAGATTGACATGATTTAGTGGAATAATTTTGGTTTTATTTTC
AGTTAATAAGTCACAAGCATGCAAGTGGATGTCTTTTACTCCAAATCTTACTCGCAAAAT
AAATGCGCTTTTCCCATCAAATGAGATGTAGGGGCTCAAGGATTTTGGAGAAGGTAATGC
AGTTTCATTCACTTGAGCTTGAGTATTGTATTGGATTTTGATGTAAATGTGTGATTTGGG
TTTTGTAGCAAGAAGTAGAAATTGGCGGGTTGCTTATTTATTTGTGGTGATTTTATAGGG
GAAAATGGTAGATGTTTTACTCCTGTTGCGGCTGTAGTATCAGGTGCAAAATCAATTTAG
TTTGTCTTTCAATTTGTTGCTTTAACCTCATTGCTAGTGTTGTGTTGACCTTTATTTCTA
ACTTAATGACTACATAAATTAGCTGCTGAAGATGTTGAAGTATCTTCCTCTCAGTTCAAA
AGATTGCACAGTGATGATTACGAGTACCAATGAAGATCCAAAATTGAAGGTATGAGCAGA
TACTGGATTCATGCTGTTGGTTTTTGGCAAGTTCAAAATTGCCTGGTGGTTGATAATTTT
AAATCTATTATATTCATAACTTTTATTGGACAGATAAGGTGGGGAAGTATCTGAATTGCT
AAAACTAGAGCAATTTTTGAATGTTTTCAAAAAAATGGTTACTGCAGCCCAGCCAATCAG
GATTTCGAAGAAGAGTAAAAGGAGGTAAAATATCACAGATTCTCTATCTGATGATTGCTG
GTAGAGTGCTGTCTTCAAGAATCTCAAGCCTACTTATAATGATCCTCAAATAGATTTTTT
CTATATTTTGGAATCTGAGAACATAGCACCATACAGCTAGTAGTCAGATTGAAATAATGT
TCAACTGTATTCTTACTAGTAACTTGCCAAACCATCCTTGTAAGCCGTGTGATCTTATTT
TCTTTCACGGTATTGTTTTCAATGACATATTTCTTTTCTAATGTTTTCTCATTTCCTAAT
TTTTAGTCTGCCTCTGATGTTTTCTGTTATTATTTCTATCGCGATGCATCATTTCTATGT
ACCTTTAGAACTGGCAGGAAAACACCGGATGTAGTTTCCACTTAATACTCTTATTTTACT
CGATTTCAACACCTAGTTGTAATAAGTAACTTAAATATAGGGTACATTAAAACTCTAAAG
TGAACAAAAACTTGCATTCTTGAGATATGTCGACCTCATCTTGGGTATTACCATCTGCAA
ACAAAAGAGTATACAATATATTTGTGCTAGTAGTGGCTCTGAAGGGCAGTGTCATGTCAC
CACAACTTGCAACTTTGGTATCTCGCACAACATAATCTATCATGTGTAAATGGATTCTTA
TGCTCAGTTTGGCCTGCGACTTCCGGAAAGAAAAAAACAAATTTGCTCATTATTTTTCAA
TATTAAATCATGAAACTTTTTTATGAGAACATTCATGTGCACACATGCACCAACACACAC
TATTGATGTAAAAGCACATGCACAAGGAAGAAAAACAGCCAGCGATGACTTTCATTGAAA
AGTTAGAGGAAACTAACTATTACATCTATACATGCAGACTGCAGACAAGAACATACTTGC
AGTCATATTTCTATACATTTACTTGCACCCAACACATGTGCATGCACATATATAATAAGA
ATTTTCTTATTGTTTGTTTCTGGCAGATTCTAGAGACATTTTGTTAGAAGTTCTTGGACC
TTCAAAAGTTTACAAGGAAATCAAGAAAGTCATAAACTCTACTGTAGCTGAATATGTTGA
CAAGGTAACCGACTTAACTTCTTGTTTGATTCTAAGGAAGTCCTTGAAGTCATTTATCTT
CACGGTGCTGTAGTTAGCCAATGAATTGTGTTCTGGAAACACTTCAGAGTAGATAGTTTT
GTCACATGACTAGAAATATTTCTAGGGAGAAAATCAATGTAAAGCTTACAAGTTTACAAA
ACTGACATCATAAAATCCCAAGTATTGAAATGGAGCACTTAAGCTGATCTTTCTTTCCTT
TTCTTCTTTTTTCTCCTTACACCTTGATGAATGTCTTGTCAACTTTTTTAATCGGCCAAC
ACCTGTGTTAACATTGTTCACCATTTTGAATGGTATAGTTGAAAGTTGATTGATCAGTAG
TTCTAGCCACCATTACATTCATCACACCCTTAATTTTGTTTGTTTTTTTTTCTTTTTTTT
AAATCAAATGACCTTTTGTGTATTAACATTGGAATTACTGCTTCTTGAGTCTACGAATTC
TTCCTACATTCTAACTGCTGTGGGCAAGCCTACAGCATCATTCTATATTCTGAAGGCATT
TATCTATGAATCTAATGCTTGGCATTAACACTGTCTTTGGCTTCTATAGGAAGGCTTAAA
GTTAGCAAAGACTTGAAAAGTTGAACAAAGCTTTGAAGATGCTGAAGATGCATTTGAACC
AGATGAAAATCCCAGCTTTGATGCTGTCATTCAACTTCAACAAACAACTTGAAAAACATT
GGACTTTTGAGAATGAATCAATTTTGCCCTGTATTAATTGTTCCAGCAACTTGTTTTGCT
CCTGGAATAATGAAACTAAAATTAGGTGAATGTACAGAGTTATCAGATCCCTTTTCTAAT
AATTATTTGTTTGACAACTATTTTATAAGATTCAGTGTACCCTAAAACATAGACAAGTAA
TTAAATCAAAACCAGGTAATCTAGTTTTATAACAGCAAGCAGCTCATTAGCCAGAAAAAA
AATGCTAGGATTGAAGTCATGTAGATTCTGAGCACCATTACCAAGTTGGTGCATTGGCCT
GTCTGGTTTGCATCTTTACGTGCTCAATCCCATTGTATAGCAAAAAGTGCCATTATTTGA
AACCATGGCAGAATAACACAGACAAGATTGCCAGTGGCGTTGCCCCATGATGTTTCTTGA
ATTTCTTAAGCAACTTATACTAGCAAGTTTGCTTTGGCAATCACCTGCTATCAGCGTGCC
TCCCCTAATAGTTGAACTCTTTGCAGCTACTCTGACATCAAACGGCAAACTGTCTTTCCT
TTTTGAGACGTGCTGATTAAATTAATCACGTAAAATCCTAAACTTAAATCTAACCTCAAG
AAACCATTTTCCGCCAGCTTTTCAACAAAAAGAATTCCAATTTATATTTTTAAATCTAAA
AAACTGGAAATCCTATACATTGACCCACACACAATTCATAGTAGAAAACTTCCTTTTGAT
CCTTGCAGAGTTGCTCGTGGTGCTGTTCTCTCTTAGGCCTTCTGCTGCCCTTTGCATGAC
TCGTTAAGTGATTCTTCTGTTCACCTATCTTTCTTTCTTTTTTGTCTTCCGATTTATCTG
CTGCCTAATAAGAACAATTAGACCATAATCTATGCAAGTTTAGGCTCCATGGAAACAATC
AATCATCTCTGGCGTGCAGGTACAACGTCCGAAAACATTCCAATGAAATTATAAGAGATT
AAGCACACTGAAAATGTCCATGGAATATTGAAATGCTTGCCAGGGCCATCAATGCAAGGT
AATTGGAAGGAGGTTCGAACCTGCAAACCCTATGTAGTTCTACTTGCATGTCAGTTGATA
ACTTCTGGCCTCTATTCTTGGCGTTCTTCCTGGATTTGTGACTGGAAGTTGTTCTTGGCT
TGAAGTCACATGGAATCAGACATACTCACACACAAAAAATCATTGGCATTGTCCTATTCT
GTCTTGCAACTTAGCACAGGTGTTCGTGGCTTGTTTTAGACCACACAAAGCTAGCAAGTA
TCGGCCTTTCTTGACTAGCTCCACTCCTTGGTAGATTATTTCAACATATCCTAAGTTCAT
TCAACATATTTTATAGGATTTGTATACACGCTGCAAATTTTTTACAAGACTACCTACATT
TAACAATATTAGAAGACCTTGGGTTCATTGTGCTGCTATTAATTATATTTATTTGGAACA
ACCCTAAAATCTTAAATTAGAAATATATATATATATATATATATATATAAAACAAAAACA
CAATCAATCTACAGAACACACAAAATAATTTACATGGTTTTAACAATTCCAAGCCTATTT
TACAAGCAAGGCGATCAGTTATATTCACTATGAGAAAGAACAAGATTACAAGATATTATA
TAAAATTGATGCTTTTCATCTAAGATCTCAAAATAATCAAAACTCATATTTTCTCTCCTC
TCTAAGCCATCTAAATATAGAGAATGAAGACACTTACAAGTAATCTTAAATATGACAACT
TTAGGTTTTTATATTGGACTACATACATAGTATTTTCTCTCACTTGATCTAATAATTTAA
AACAAACCCATCAAATCTTTATCTTGGATTAAATTGAGCTAGCTTATGAACCTTAACTCC
TTTTTAATTGCCTTAGATTAAACATCTTTCAGAGTACTACACAAACCAATCAAGTTTAAG
CAGTAGCGAACTTTTATGTAGAGATAGACTTCATCAACATATATATAGGGTTCTCGACTA
TAAAAATCTTCTTCATTGATAAATCATCGTGACATGATATATAGAATAAAAATGATACCT
AACATTAATATATATTTGGCCCACATGTATGGTACATCAGTTCTTGACGGATAAGATGAT
ACTCTGAAGTATAACAATATAGTAGTTAACTCTTATGATAAACTAAGATTGTCAACCAAA
TACTTAACCATAAAAACTAACTTTTACTATCTCTATCAATTTCATATTCTCTCAACCTTT
GTTGTAGACAAGGCAATAATAAATAACAAAATTGCTTTCAACTAATGACACCCCTTGAGA
TAGTAGAAAACACCAACTGACAATCTTCTCTTGTCGAATCACCCGGTGTTGAAATCTATA
AAGCCCTCAACACTACTTCTAATACTATTAACCTATCATATACTCACAGCTAACATATGT
AGTACCTTTAAGATAACATAATATCCATTTCATAACATGTTAGTGAACTTCTTTGGGACA
TCTCATAAATCTACCAACCACGCTATACGCATGAAAATATACGACAGAACATAGCATATA
TAATGCTTTTAAGCTTTGCATTAACATATTGAACACATATATGGAACACTTTGGACCGTG
CTCATTTCTCCTCACTTATTTTCTAGTGACAAACATGAAGATAACTAAAGCGAGCAACAA
ATAGAGTAATCATTCACTTACAACCACATATCAAAAGAATGCTAAAGTACCTTCTTAAGA
TACTTTCTCTATGATAAATATAACTTGTCAATGCTTGATTTATATGTATCTTATTATCCA
AAATCTTCTTAGCTACTTTCAAATTGATGCATCTGGCTCACCCACTCAACTAATTCTTCA
AACTGTGATCTAGGACATGTTCTTAGAAACATTGACATGTCATCAACATACAACAACAAT
TACTCAAATGAACCATCTAAATGATTGTTGGAAATACACCCCAACTATCATAGTCATTCG
CCAAATAAACCATGTTCAAGTATAAAGTATCAAACCATTGTTTGAGCATTATAATGTGCC
ATTCATAATGAAGGTTTTAGATTGAACAGACTTGTTCAAATGGTCATGCATGATCTTTGC
AAGCTACAAAAGAACATAATTGTTTGATTATTCTCTTGATAGGTTTATGCCTTATTGCAA
GTAACCATATCAGCAAAAACATTTCAATTTCAAGCGAAGTTAGGTAAACAGCTATATAAC
ACATTCATGAGTTCAACTTTTTACTTCCTGTTTTGGGAGTAAGCATTTATGGGGCTCTTC
ATCATTCTCATAGTATTTAGATCATAGATAGCAATGAGAATCCATCATTGTAGTTGTGTC
TAGAATGGAATTAAGACCATCTCATATATTCTTAGTATAGCATGGTATTTATGTTCGTTA
AATTTAAATCATTGCATTCAAATTAAATGGATACAACTTCACTTATTATAGTTTTATTTC
TCTCTCTAATCCTAAATCCATTAGAAACATGCATGATCAACCCCATGTGATCTAAAATCT
AGTAAATATTTAGTCTGAGTATGAATAATATCATCAAATAAGTTCTTTTATATGGATGTT
AGAGCATATATATATATATTATATAAAGGGGTGTCTAAAACTATAGTATGATTATTTTTA
AAAGTGTTTTTACTTGAAAATACATCAGAATAATATATTTTTATTTTTAAAAATTACTTT
TAATATCGGCATATCAAAACAATTAAAAACATAAAAATACTTTAATAAAACAAAATTCAA
ATCTTATTGAAATTCCGGTGCAAACACAACCTAAAAAAGGATAAAAGTATTTCTACACTT
TTGTTTTTAAGTTGACAAAAAGATGGGTGTATTTTGAACAAAAGAAAAGGCATTTATATC
ATAGTAAACACTACAAATCACACATCTCTTATTTTCTTCATTACATAACATCAGAAGCTT
ATTCTGATACAAACCCGTACTGTCTTAAAATAAATAAAAATATTATACTTGAACTGCTTT
TGGCGGCACCGTGAAATAAACAGGTTTTTAATTATACAGGCGTATTGATCAAGACGTGGT
TTGATGACAGCTTCAAGTGGTATCAACTAGGTAGAGGGCAATGCCAGGGCCTTCGTTCAT
GTCCACCGGCAACCCTGCAACAGTTGTTAAATCAAACCCTTGAAGAACCCTGAGGGTCAG
ATGAACAACCGCCATGCCAAGATTAATAACAGGGCAGATCTTCTCCTGAGCTAAAGGGAA
TGAACTCAATCCTTGAAGCCCTAAAATCAAGATCTGCATGAGTGGTCAAGAATCTTCCCG
GAAGTCATCCTGGATTTTTTCACACACACGAGGTCTCGATGCAACTTCCATATGTTCACT
ACTAATCGAGTGCCCTTAGGAACATAATAGCCACAAACATGACGTCTTCATGGCCTCCCG
TATCCTGTCAGGGACCTGGAGGTATAATCGCGGGAGTTTCTTTCACTGTGCTTGGAGGTA
GACGAGGTTCTGAATATCTGATTCCTCCACCCATTTCTCTCTTCCCACCTGCTTGTCAGC
TCTTCTTGAGCAGCCCTTTGCTTTACTTGGGTGGTTTATGTAAAGGTTAGTGCAAGTTAA
TGTAACCGCCGTGCTTCCTGCTCCGTGAGAGACAGAATCTACAGAATTAACACAAAAAAG
TGTAAATTGAAAATAGTTGGAAGTCAGAACCCTGCGCACCTGAGAAAATGTCAGTTGGTA
GGAGACAGACTTTGAAGAGAAAGTCTAGGGTCCAGGACCCCTTACCCTCCAACCACAATA
AAGAAAAGAAAGAAAAGGAAATTAAATTGGATGAAGGGCATCATTTTAATTAATGGAGTG
TAGTCCAACTTGTTTTATATTATATGATATAAATCTTTAGTAATCGCGAGAATTAAATTT
GAGAGCAGATTGATAATTTCTAAAATTAAATTTAAACCTAATAAATTTGGAGCTACACCT
TTAAGGCTTTAAGGTTAGGACAACATTTTCTTGCTTCAACGATTGTTAACATAGCTCTAC
TGCACTAAAAGGTATTTTTTTTCCATTCTTTAAGTAGACCTAAATTCCTAAACTTTTACA
GATCTGCTAGCTGTTTAATGAAATTACTATATACAGACCCCATGGTTTCTGATTAAGGGC
TTATTTGAAAATTCGCTTTCTCTCTAATTTGTTTTTATTTCCGATATGAATGTCTTATAA
CCATGGAAAACAGGGAATATTCAATTAATTTCACGCCTACTGATATATATATATATGATG
ATATGATATGGTGAAGGATCAAGGAATAGAAAACGCACGACAAGCTTACAGCTAGCTAGC
AAACTTACCAAAGTTGTTGCCTTGATGACAACATCACGGAAGTAGCCAGACATCTCAACG
CTGCAAATCCCAGCAAGGTTAGATATCATCACGTCCATGAAGTCCTTTCCCCTTGTATTC
CTTTTCTTAAGATGTTCCTCCAGCCAGCTTCCGATCACGGCATCAAGTTCATGGCAGTCC
CTCTTCATAGCACTTATATGTCCCTGAAAATCAATCCATTCGAGCCATGGAATCGCCTCA
GACATCACAAAAAATCCCACTCAGATACAAAGGCTTTTCTATGGCTTTCTTGTAACGCCA
TGGCTCGCTGTTTTTCTTTGTCGTATACGCTGCTGCAGTATCGTTTCAACTATCGTTCTA
CCAAAAGGCTTATGTTGAACGTCAAGCTCTCGAACAGTTTGCTCATCGTCACCTTCGCAG
GTACGGATCCGCTGTTTCTGTAAAATTGTGCAAACCTTTGATGGGCGTCTACTTCTAATG
CTCGGACGTGCGTGACATTTCAAGTCGGTGGTTTGACAGAAGCTGAAGAGTGACCAGCTT
TCTAACATCACGCCAGTACTTTCCATAGGGGACAACGCAAGCTGCGTTGCCGTATCTATA
TGTTTTCCGGCTGCTATGTTTGCTCTAGTGGCCAGAATTCTGTCATTGGTGGTCAAGCAA
TCCTTTACTGTTCCCAACTGCTCACCACCACTATCCGATGAGAACCGAGCCTGAGGAGTA
AATGGGCCATATTGATCGGCAATGGCTGCAAGGGTTTTATGCCGGGTCCTGGCCTCTTAG
ACAGGGCAATTGGCCAATCAAAGGGCCATGCTCCGGATGGTTCAGGAATGGCTGGTTTCT
TGCTTTCTCTCTCTCTGGCTAAAGTTTTCCAGAAGCCATAAAGTAGCAGGGCAAGGCCCC
AGAATCATTTGGAACAGGATAGAGAAATCCATGGTGGTTCAAGGGAGGTGGGTGAATCAT
GAGGCTAGATGCTGCTAAAGGTATTTATAGCGTAAGTATTTACGGAATACGCTTGATGAT
GACTAATTAAAATTAGGCATATAAACAAAAGTGATTTATTAAAAAAAATCAAAATAGATT
TGATAAAATTAGGCGTAGAGTTGGGTAGTCATGAGATTTTTTTTTTTTTAACATCATGAT
AATTTTATAAAAAATAAAATAAATTATAAGATAAATTTTAATTAACACAATATAAAATAA
AATTTTTTAAAAATTAAATGATTAATGTAGAAAAAAGTGAAAGGCTAAATAGAAAAAAAA
GCATCATTACAAATTTACAAGCTTCTCATGCTATAATGCTATAATACATGAAAACACAAC
ATCAATTATGTTTCTTTTAATTTTAATTATTTATTATAAAATTGTATATTGCAGACTATT
ATAAATACCTATATAAATATTCGAGTTGTAGTAAGCTATTCAGAGTGTTTGGACAGAAAT
ACCTTCTTCTTGGTAATTTCATATATATATATATATATATATATATATATATATATATAT
ATATATATATATCACACACACTCAATATTTCAGATAGAGACCTAAAACATAAATAAAATA
AAAATGAATGGCATCTATCCTTCCTCAAGTTGAAGTCATTTTCTGTAGTCTAAATTCAAT
TATAAGAAAAAGTTAAAACAAAGACTATCTTTCATTATGAGAATGGGCGTCATGATAATA
AATATGTTTAAAAGTGTTATAATAGTTATTTTTAAAGTTTTTTATTTTTAAAATACATCA
AATTAAATATATTTTTATTTTTTTTTTAAAAAAATTATTTTTTATCGGCTTATATTAAAA
TAATATAGAAAATATTAAAAAAATTTTAAAAAAATTAAAATTTTTAAAAGCATTTCCAAA
AACACAATTATATTATTATTTTATGTAGTCTAAATTCAATTATAAAAAAAAGTTAAAACA
AAAGACTATCTTCCATTATAAGGATATAGATATAACATGACAAAAGACTATCGTTATCAT
GATTTAAGATTATAAATGTGTTTAAAAATATTATAATGGTTATTTTTAAAGTTTTTTTTT
TATTTTAAAACACATCAAAATAATATATTTTTTATTTTTAAAAATATTTTGACATCAACA
TATCAAAATATGAAAATATTAAAAAATAATTTTAAAATAAAAAATTCAATTTTTTTAAAG
GCTCTCAAAGACAATGACAAACACACTCGACAATCTAATTTAAGATTCCGATTTATAGAT
AAGTTCATCCATGGTCCAAATCTTCCAACAAACAGTAATTAAGTGCGGCCATTGGAAATT
TTCAAGATCATTACTGTATTTTTCTTCTTTAAGGTTGAAGTTCAAAAGATCTGTGCATGA
AACACCAGGATACAAGTTTTCCCACGTAAATCTGTCTTCTTCTTTCTAAAGATTTGGAGC
TTGTTTCATTAGTCGACAAATACATGTTCTTGAAAACCATTTCTTCAGAACTATGAGTAA
AAACCTACAGATGATTTTTAGTGTATATTATCAAATATCTTTTATATAATCATAATTAGA
ACCTCAAGTGGTTTATAAATTGAGCCTGTATTTTTAAAATGCTTTTTATATATTAAGAAA
TAATATAAATGAAATCAAAGGCCTTACAAAGCATTGAAAAACATTTGAATTTTTAAAAGT
AAAATCGTCCAGCGTTCCAGGTTTTCACGGCCATGGGCGTTTGCTGACGTAGAAAACATG
CAGAGGTCATAATCAAAGTTTCTTTTTGATTGACTAATGTTATAAGTGAACAGTGTAAAT
CGTCAGTACAGGAGGCTAAAAAATGTGATCCACGATTGCATGTGTCTTCACACACTGAAG
TCCAAGGGAGAAGACTGTAGCCATATGCATTAATTAGGTAATTTCAAGCTAATAAGTTGT
AGTTTAATTTGTTGTTTTTTGGTTGAGGCCTAAACACATGTCTGGGACAATACATATTTA
ATTAAAACTTTTGATTTAATTTTGTAATTTTAGGCTTTTTTGTATTTCCTAGTTGTTTTA
AATGTTTTTCTTGGGAGATCTAAGCGTGTTTAAGAGATATATTTTTGGATCGAAATGGGT
GAAAATCAAGTTTTATGGGAAATAAATCATAGCTCGATTCTGCTCATGGGCTTATTTTTT
ATGGCCTAGGTGCATTAGGCTATCAAGCTAGGCTCCACTTGGCATGATACTTTTTGTCTT
TCAATTTTTTTTTTTTAATTTCATCATTTAACTTAAAAAAATTGTTATTATATAATTAAG
TAAAACATATTTTAAAAAATAATGTTATTAAACTCATTGGAGTCCATAACTTAGGTCATA
GGACAGTTAAATCCGCGAATCGAGTTAATATAATATATTGTTATCTTAATATTTTTTTAC
CAAGAAGTCATCTTGAAAACTTTTTTAAAGTCAAATCATGTTTTTTACCAGTTATTTAGG
TTACCTTTGGCCTACCAAGTCAACAAAAATAGGCGTTTATAAAGTTGAGCACCAATCAAA
TATTAAGATATTTGTTTGGGAGGCTGTGAAAACCTTACAATAAACAAACCAAAATAAATT
ATGAAAATAAACTCCAAAATCAATAAAATATATTGAAGGATAAAATTGAAAGAAAAAAAA
GCTAAAATATTCAATCACAATAAATGCTCATAAAATTGAGCACTAACCAAAATGTTATGA
TACTTTGCTTGACAAGAGATAACCTCGTAAAGCATGTCAAAATAAATTATGAAGATCAAA
TTTAAAGTAAGCAAATATTAAGTGAACAATTGAGAAAAAAAACAAAAATCAATTGAAAAA
AAAAAAAAGAAGATAGATTTTTTGACATGCTTTTATGAGGTTATATATATATATATATAT
ATATATATATATATATATATATATATATATTATTTTAAGGGTAATTATGTTGTTATTTTT
GTGCTAGAAGTGTAAGAAAAGGCTAAAAATCTCTAGATAGAAAGTTATAGGTATTTTTTA
TCCCCAATCAATTTGATAATGTCCAATGCGACATGTAAAATATTTTATTCCCTTTATAGC
AAGCTTGTTTGGTTTTTTCTAGAAGGCAAAATTTATTACATTATTTCAATCAACAATACA
ATATTGGCGCTATAGTGAAACCTGATAGCTTTTAGAATTACAATGGTTCAAAAATATATA
TATAAAGGTGTTTCAATATTTTTGACGTAATTTTAATTAAATAATTTATTACTCAATGAA
AAAAATACATTAATTAAGATAAAATATCTGATTTTCTTGAGGAAGTACAATGGCTCATAA
GAAAAATATATTATAAAAGGAATCTTCTTGATTTATTTTTGTGATATGATATTTTAATTA
AATATTTGGAAACAATATTTTTGATTAAGATGTTAAAGGAAAAAATCCAAGGAGCATAAT
GTTTTTCAAAATATATGAAACAATATCTTGTTTTATTTTGTTTTGTACGACATTAAATAT
AACTGATTACTATGTAAAATATTTATTTTAGGGCTGTGGTTTATGAAAATAAAATATGAG
TCTTATTGATTTTGTTTTGTTTTTGACATGAAGTTTTGATGTATAGTAGATTAATATGTG
AAATAACATTGATTAAAATGAAATAATACAACCTTTCTAAAGGAGCACAATGGTTCAGAA
AAGAAAGAAAGAAACAAAATATAAAGGGTTATTTTATTGTATTTTTTCTCTGATATGACA
TTTTAGTTATTTGTAAACAACACGACATATATATATATATATGGGCGTGCCATTGAATAT
CAACCAAAACAAATTAAACTACAACTTATTAGCTTGAAATTACCTAATTAATAGCTGTAA
TACAGTCTTCTCCTTGACCAGTGCAAAGACACATGCAATCGTGGATCACATTTTAGCCTC
CTGTACTGACGACGGCTAATTGCTGTCACTTTATGCAACATTAGTCAATCAAAAGAAACT
TTGATTTTGCTGCTCTGTACAATGGTGATTATAATTCCAAGCCTAATTCTATTTAATTGA
CTGCAAAAGTTAAATTAGAAGAGAAAAAAAGTTTGAAAATGAAAAATTCATATGAACGTA
CAACCGGCCCCATATTTTTTAATTTTTTTTTATAATTATTTTGTTTTTAATTTTTTATGG
ATTTCTTAATATATATGGGCTCATTTGAAGAAATAGAAAAACCCAATAATAGGCCCAATA
ACTTTTCTACGAAGGCGAGTATACAAAACAAATAAGCCTTCTTCCTCTCCTCAGCACTTC
ATGTATGCTGTGCACTACGTTAAAATCTCCCAAGGCGGCAAAATCATGGTAGTCTCGAGA
ATCTTGATATCTCACACTCTTCAATTCTGAATCTAATACTAATATTTTTCTTATGTCTTA
TAAAAATCTGATATTGTTTGGTTAATTCAATTCAGGTTCTTTTACAGCGCTCGATCCGTT
TCTAATGAACTACAACAACCTTGTATCAAAACAGCACCGACAGGCTCAATTTGGGTTACT
CTTAAACGTTGTGAGTTTCGATTTTTTACCTTAATCTATTGACCCTTTTGTCTTTTTAGT
ATCTTTCTGGGATTAATCTATCTGGGTCCTCAGGTACGTTAGTTTGGGCTTTATTGTCTG
ATTTTGATAATTGTTTTTTGGCTGGTAAGGAAATCTAAGGTGCAAGGAATAAGATGACAA
CTAATGGTGAACCCGTACAATTATAGATGTCTTATACACGTGCAACCGATGGCAAAAGAC
TATTTCTACTTCGGTTGAGTATGTGCTTTGCAGCCACAGCTTCCTTGCTCTCTGGCTATA
GAATTTTTAAGTTAGAAACATGTGCTTTTATGATTGGCTGTTTAAAGCATTGTTTTGTAC
TGGATTTTGATTCAGATTGTTCCTGAATGAAAGGGGTATGAAGTGGTTGTGTGAAATATG
AATCTGAGACTATATGCAAATTTACTACTTCTGACGAAGGGTTTGCCATAAAAAAACAAA
GCATTGTTGGAAAACTTGAGATTTAATTGTGAATTTAAAAATCCTTGCGACCCCAAGAAA
ATTGCTAGATTGATGTGAATATGACGAGTGTTATTGATAATTGTAGTTGTTTGTTATAAC
TCTGGCACAGGCCTTTTTGTGTTTGAGGTCTCTTTCTTCCTTTTTGTTAAAGATGCAATT
CCATCAACCCATTAATTAAAAAATTAATAAAAAAGTGATCAACCTATTGCCTCCCAACAC
ACCTGTTTTTGCTTGAGTTGTTGACATTTGTGATGATACTAAAGGTAAGATCTGCTGAGT
GGTTTTGCATTCAAACAAAATTTAATATCCTTGAACACCCAAACTTTGTTTGGATTGATG
TGACTGTTTAAATTGGGAAAAACAGAGTTTCATAATGCTGTATTTACTTTACAAGAAGGA
TCTACATTCTGCGACTTCTATATTTTGGATTAAATGAGAATTAGAATAAACTATAAATCA
CTTGATTTGTGGTATTTGTTTCTACAAATGGTACAGAAACATCAATCTGTGTTGTCATAC
AAGTTTTATGTAATATTAATTGGGTGTTCTTGTGATGTGGACATTTTGAATCAGAAGAGT
CCTTTCTCTGTCTGCTGAAAACACACGAGAATTACATTTAGACTGGGTGTTAGAAAGTCA
TTTCGCGTTTAGCAAAGCCTGCTTAAGATTTGCAGCCACATAGGTTTCATTCAGGATTGT
TTGGCCAGTTATTGTCATTTCAAATTCTAGGTTAATGTGTGCTCAAGGGTGGGAAGGTTT
TGAATGTAGCGCCGGCAGCATTTCAATTGTTGTACCTGTTACAAAATATGACCTCGTTTT
TTGCATTTTTATGTGAGGACTTCTTCATGTTATGTTGTGTTGAAAAATGCTTTTAACTTT
GTATTGGAAATGATAGAGACATTAGAAGGTCTTTTGGGTAGTTCAATGGAAAGGAATTGT
GCCTGTATGTATGGGGCATGTGTATTGAAGGTCTGTTTTAGCCTTTCAACTGGTAGGCTT
TTTCACCTCTACAAATGATGGTTGTGAGGTAGTCATGATAAATTACAATGGGCATAAAGG
AGTCTGTATTGGGCACTGTGATGGATTATAAAGTTCATACTGTATTGGTTTCCTTGGCCA
TGAACTACATATGCAGGGGATGCAAACTATACTCCAATTACTAGACTTGCTTCTTAATAT
GTCTTTTCTGCATAACTGCTATTGGAAAGGAAAGATGTATTATTTCTCTTTATTGGTGCT
CCAGTGGGCTGGGTGGGGGAGAGGGATGAGGTTCAACTCCATACTTGGCACCTCTTGCCT
GATGCTAGAGGTATCTCCCACTTTGTGCTGCTAAGCTCATTGGTGTCAAAAAGAAATCCG
AAGACGGCTTATGCCTAGATGTGTTAATTCAGGATTGTTTTCCATCTTGGTCCTGATCTT
TTTGTAACAACATAGTAGGGCTAGATATATGTAGTCACCATTCTTCAGTGCTTTCTTTAA
TCATGTCGTATATTCATATATCTGTTCAGCCTGGCTAACAGTATCTCTTTACTTTTTGTC
TGGGAAGGTTGGGGCAAGGGATCACCAGCGCTTCCAAGCTTCTTCTACAACTATTCTCCA
GGCACACATGACAAAAAGAGGAAAAGGAAGGATAAGAAAAAGGCAGCAGAAGGGGGTGAT
AAGAAGAAGGGACGTAAGAAAAACCAAGAGAGTCTAGAAAGCCTTTGGCTGCACTAAACT
TCCTATTAAAGGATGTTTTTCACTCCCTCCTAACTTCCTATTCACCACAAGCGTGCTCAG
GCTGTTTTCTGGAAAGTGAGCGATTATAGATTGATTGATGGGTTTTGTTGACTGCCTTCT
TGTTGCAGTTTCAGAAAAATTTAGTGTTCTGCTTGTCATTGATATGAAGATTTTGTGGAT
ATCTTGTAGCATGTATCTTTTATATTGAAAATCGAGGTACCTTTTAAAGACTTACTGAGA
AATTTCACCCCCCCCCTCCCCCACCATATGTTTATGACTTTCCAAGACAGTGTAGTCCCT
GTTCCAGAGGGCTCTGCCCATTTAAGCCTTAAACTATTCAACATCCTCGTCCTAATAAAT
GAATGAAAATTTGAGAAATTCAATGAACAGCTCCGTTATTCAATCTTGTCGGAGAAGGTA
ATCAAGTAACTCCTGCTAATTGCACCCCTTGCTGGGCTAATAAGTGACATAAAATGATGG
ACTAAGAATTGCTGGGCCTAATAAGAGTGATAGGGCCCAACCTATGGGAGAAGAAGAAAC
AACAACCGAACCCATCAGGCTTAGCTGAGGCCAGGAAATGAGAGGAGAAGACAGGGAAGA
AAAGGAAAGAAGAAGAAGAATAATGGGAAAAAGTTGGCCCCAAACGAACCTAAAAAGGTA
AAAGAGAGGGAAGAGAAGAGGGAGGAAAGCGGGTTGGCTAGCAGATCAAGAAGAAGTGAA
GAAGAGAAGGAAGAGAAAAGAAGAAGAAATAGGCAGTTCAATTGAGCTCCGATCAATGGC
TAGCTAAGTTTTTCTTTTAGAAAGAAGTTCAAGACTCGTATTGGATTTGTTAATCAAAAG
CACGAGCAATGATCCTAACCTTTGTTCAAACAATAATAAAGTGGGTTTTAACTTTACACA
AATCCATATTTATTTTAGTTAGTTCGCGAAGGCACAAGGCAGGGAAGCTCGCCTGCTATT
CCAACCCAAGAACCAATAAAGAAAGATGGAACACAAGAATCTCTTTGGTGACAACCATGA
CATTACACAGGCTCTACCTGGGAAGAAGGATAGAAGACACAGTGAAAGTTGCTTCAGAGG
ATGATTTAATAATTAGTGGCTATTAGACACAACACTATTGTCTTTACATTCAAATGTTCA
GTCAAGATGATAATATATAGTCTGGTCTCGGCTAATTAAAATATTTTACAAAATAAAAAC
AAGCGCGTCGTTGACTAAAGAATAAGAAGATGAACATGCTTTAAATATATATTTTTATTT
TAATATTAGTACATTAAATTATATAAAAACATATAAATTGCTATCTTTAATTACTACTTG
ATAATGTGCAAGTTTAGGAGGCCTGGATCTTTAACATGGAATACAGATATCTCATACATT
TTGTGCCTCTATAAATGTATTAACCCTCAGACCTTATTTGCACATCACAAACGATATTGT
TCTCTCCTTTTGCATATCCAATACCTAAAATGAGAGTAATCTGCAGCCATTATCGTAGCC
ATAATCCTTGCCGGAGCCATTGCCCAGAAAAGGGGGTCGAGGCTCAATATTGTGGCTGTG
CAGCAGACCTCTGTTGTAGCCAATATATGGCTACTGTGCTTTCCAGCAATGCCTACTGTA
GCCAAGGATGTAAGCAGGGGCCCTGTTCTGCCTCACCTAGCACACCAGTGGCGGTGTAGT
TGCTTCTGTAGCTGACTTGTTACACCTAGTTTCTTCAATGGCATAATCAGTCGAAGCTGG
TGCAGGTTGTGATGGGAAAAACTTCTATACAAAATGCATTTCTTGATGCCTCAATTCATA
TTCGCAATTCGGTCAACTTGGTTCAGATAGTGCTTCTAAGCGAGATTGCAGCTTTTTCGC
TCATGTCACACATGAGACTGGACGTAAGTTCCTTCTCCACCATTCAATATTTGCATCTCT
TTACAATGTTAATTTCATATGTGATTAATGGTAGTATTTATATCATAACATTTCTTCTTT
AGCATGATAATTAATTTGTTATTTTTGATCAAATGACTTGTATATAAAGACTGATTAACT
TTACTGGAAACATGCTTCGACTATCTTAATTTGCAGACTTCTGTTATATAGAAGAAATAG
ATTGCATCTCATGACTACTGCGACGGAAGCAACAAACAATACCCATGTGTTCCTGGCAAA
ATGCCATGGCCCGATGGGCCACTTCAAATATCATGGAACTTCAACTACGGGCCAGCCGGA
AAACAACGACTTTGATGGACTGAACAATCCTGACGTAGTCCTGCAAAAGGATCCCGTCAT
TGGCATTCAGGACAGCCCCCTGTGGTTTTGGATGAACAATGTCCGTACTGTTTAAACCAT
GGTTTTTAGACAACAGTAGACCATTAATGGTGCTCTTGAATGTAATGGAGAGTCCTGGAA
CCGTACAGACTCGTATTGGGTATTATAGAGATTTTTGCAATCAACTTGGTGTTGCTCCTG
GCAATAATCTCAGCTGTTAGGTTATTCTTAAACAATTAATGTCATTCTAAATAACCTCGG
TACGTTGTCATGGCATAATCCAGCGAAATGA
