# Supplementary material for: Sequencing of two transgenic early-flowering poplar lines confirmed vector-free single-locus T-DNA integration
Source: Transgenic Res. 2020 Apr 30;29(3):321–37. doi: 10.1007/s11248-020-00203-0 (PMC7283205; doi:10.1007/s11248-020-00203-0)
Supplement: Supplementary file 7 — Sequences of trimmed MinION reads from T195-1 (FASTA 55 kb) [file 11248_2020_203_MOESM7_ESM.fasta]

>read_1_vector_read_438b65ae-0fbd-43c7-9430-3709bbd95772-RC
TGATGTAGACTTCAAAATTAATTCCATGTACTGGCATGCAGGAGCAAGATCTTAAAGAAAAAAACCAACAGCTCTGGAATCAGGTATTTTTTCTTGAATTCACACCATCCATAAATAATGTACTTGTGTATGATGGAAATGCATGGAAGCTTTTTGGTTTCTTCAAAAGAAGGAGGGATTAAGCTGCTTAAGTTGCTGATCATGGTGGAAATTTCAGCTGGAGGAAGTTCAGCGTCTTCCAGCTATTCATGGTGTAGGAGATCCTAGCAAGGGAGATGGAAATAGGAAGAGGATGATGCACTTCCAAATTCAACTACGTTGAACCTCAACCCAGTTTACAAATGGATCAGTATGCTTTCTTTCTCCTTCTTTTTTACTTACTTTTTCTCACTTAACCTAATTTTTTTTTCCCATACAAAACTGTTTCTTGTCAAACAGGCACCGACAATTTGTTTCTCAGGAACAAGGCTTTGATTACAGGACTAGTATTCGAGGCAAGAATAAGTACCCTACTCCAAAATGGTTCCCATGAAGTATAAATTCTTCAACACGTACAAGTGTTTCGGATGAAATATTGGGTTCCAAGATATGTTCCTAAATTGTTGATGTGTGATGAACATGAATCTGTAGTGCCCAAGGAACTACATATAAATCATATTCCCATAAATGTTTTGATGCAATAATCTTGATTTTATGATTTGAGTCACGAGACATTTTAAATTTTTAAATATATTTTTAGATAGATTTTTCTTTTTAATTTCAATTTTCAACATCAAATTATTAAAGATTAATTTTTAAATTTTTTTATGAGAATAACTCTGCCTCACGACCCGGATCATGAGTTTTTCATGTTAATTCAAATTAGCTCGGGTTTTTTTGTTATATTTCAATTTTTTTCTTTAATATTAGGTTATTTTAGAATTAAATTTTTTATTTTTTCTTTTGGCAAGCATTCTTTGTCTATAGATCATTGTTATCATATTTTTCTTTAGATTCAATACATTTACTTTCATTGCTTTTTTTTATCCTATAATTAAATTAAATCATTTTATTAGATGCAGTAGGGTCTATAATTTAAGTCATGAGAGTTTTTTTTTTTTTTTACTTTAAAACACGGTAATAATACTTAAAAATCGATTTTTAAGTTAAAAAAATCAACCCGAACCACAGCAAACTAGGGATCACTTATCTAGTATCATCTACAACTGCATATCCATGTTGACATGCAATATGAAGAAAATCACATAGATTTTTTGAAATTCTTTACTGAATGAAGAACATGCAACACGGTTGTCTATATATAAAAGCTAGCTCTCATTGTTTCGTTGAGTCTTGTTGAAGACATGAGAACAACTGCAAGAATCTTGCTTCGTGTTCCAAGTCAAAACATCTTTAAAATGACTTGTAAAGCAACCATATTCAAGTTGGATTCCTCTTACTCTATTATTGGTTGCGGGATGGTGTCTTGAGCATCATTTTATTGCTCGCAGAATGGATTAATGACTCCAAATTAGACAAAATTGCTTTATCTTTTTTCTAACTTGCAACCCTCAATATTTATTTGATCCTTCAATGCTTTTCAACAAAAATAAATTAAAGAGTAAAATCAAGTTATTTACATAATTATTAAACATGATTTGATGGTTGATTTAATATAAAACTCCATCATGGATTGGGTGAGTTTTTTGTCAATTAATTTTTTAAAAAAATCAAAATAATATTATTTTTAAAACTCATTGAGCTTTTACTGACTTAAATAATATCAGCTCTAAAATTATTTTTTTTTAAACCTAATATGAGTGTAGACAAAGTTTAATAACAATGGTTGATTCTCAACAAGAATCCTATGAAGGTCGGACCACCAGCGCATATGCTAATTTCAATAGCGACTATTGTCTCTGTCTCTCTTCTCGTCTTTTCAAGGTACGATCTTTTTTATTCTTCCATCATCAAAATCCCACTTTAAGTATATAGAGAAAGATGAATATTTGATTAGATGGATGAAAATTAGGCTGACATTAAATTAAATGGTTTTAATTTTTAATTTATTTTGTAATAAAGAGTATTTTGAGTCGGTTTATGTTAATCGAGAGTAAATCTTTATCGAGAATTGTTAATTCTTTACTTTATCTAATTTCAAGAACGCATCTTCTACATCAGCACAAAACATTGGGTGCTTATCTCATGGTTTATCCTAGCAAGATTAAAAGTAACATGAAATATCTCAACATTAAAGCAAGCTTGAGTCAAGGCAACAAATATAATAAGACGAGAAATTAAAAGAGGGAGATGATTTCTATTTTAGGTTCATCGATCTTGAGCCCATTGGCCTAAGATCCAAGATATATACATAAATTAGAGTGTTTTCAATGTGCAACTGGTGAAGGAGAAATATTATGCCTCCACTTCCACAGTGATTGATTCTAGGGCTTTTTAGCAAATGAAAGGGTGATTCCAACCATAGGTTACTTTAAGCTTGAACATCAAATCTCAAGCTTGCTTGACTAATCACTACAAAACTAATTAAAAATTATGGTTATCAGATTCATTTTGGGTTTTTTATTATTATTTATAAGTTATAAAATGATGATGAAGATTATGATAAATGCAATTGCTCACAAACAAATTATATAGATAATTTAATAAATATTTTTATGAATAGATATCATATATCTAAATCTAAAAAAAGTTTAGTTAAATTAAATCAAGATAGTGATTTAAAAGGATAATAACAGAAATTTTTAAATTGACTTTAATTTTTCATTAGTTTTCTTGTGATGATGGATTTTGCTATTTATCAAATCGTTTGATCTCTTGAAATTAGGTTAATAAGTTGTTAATTGGGGTAATTTTATTATTTTTCTAAATCTTTTTAGATTTATTATTTTATTTTGGATTTTGTGTTATTGTTTGTTTTTAAAGTATAATTATGACCTTTTGATCTATGTAAAGATCTTGTATATCTAAAAAAGACCGATACTATCAAATTTAAAATTTATAACTTTTTTAATCAATAAAATTCTATATCTTTTGTGATTTTTAATGTCTTTCTAACTTCTGCTTGCATCATTGACACTGCTAGACGGTTGTCTTACATCACAGATAAAAGTATTAGCTACCCTACATTTTAATGATTTCTTTAAATAAAATCTGATTTTATATTTATTTATTTTTGATGCATTGAGAAGCTTTAATTTTACCATCCCTCGATTAGATCGCTACAAATCACCAAGTATTTTCAAGCTGGAGCACCACTTTCATCAATTTTAATAAAAAAATCATACCAATGCTTATTTTTATTTATTTTTATTAATATAAATATTTAGATTAATTTATATATACCTCAACTAATCCCACAAATCCTAAAGTTAATGACCATATAAATATTTAGGTGGCTGCAACTACACTCTCAAACATCTTCTAAATTCATAAAATAGATTTTATTTTTATTTTTGTAATTAAATATGTTTATATTTATATTATATGGTTTAGAAATAAAAACTAAATGTTACCATGAGAACCCTCATCAAGGGCTAAAGGAAATATGAGATCCCAGTTTCAATAAATATATCCTAAAATTAAATATTGATGCATAATTACTATTTAGCTACATCTCTTGAGATAATAATTTCCTTGGAGGAAACTTGTTCATACAAAAAACCACTGCTTGTGCCACCCATGTATTTTTAAAACCATTGGCGGACGGCTGCAAACTTTGTGCGCCAACAAAACGACGCGTTTCTTTAGTTTCTAAATTTTAACACGTGGTCCATCCAATACATAAATCAGTCTTGAATCTCTTGATCGGGAAAATATATATATATAATGGATGACATTTATTTTCAGTTAAAAATTCAACATGTTTTTATGTTTTTTAAAAATAGTTTTTAGTTGAAAAATAGTCAAGCAGATCGTTCAAACACTGATAGTTTAAACTGAAGGCGGGAAACGACAATCTGATCCAAGCTCAAGCTGCTCCGACGTCGCATGCCTGCAGGTCACTGGATTTTGGTTTTAGGAATTAGAAATTTTATTGATAGAAGTATTTTACAAATACAAATACATACTAAGGGTTTCTTATATGCTTCGAAACCCTATTACCTAATTCCCTTATCTGGGAACTACTCACACATTTCTGGGAGAAATAGAGAGAGATAGATTTTGAGAGAGACTGGTGATTTGCGGACTCTAGCATGGCCGCGGATATCACAGCTGGGTCTTCTCCGCAGCCACTCTCCCTCTGACAATTGTAGAAAACTGCGGTCACGGGAAGGCCGAGACAGATCTCAGCAAACTCGCGTTGCCTCTGGCGCCTGGTGCATACACTGTTGCCTGCCTGCTGTCGAAACAATATAAACACGACACGATGAATTCCTGCGGGACTTGATTTTCGTAACACACAATCTCATTGCCAAAGGTTGTTCCAGTTGTAGCAGGGATATCAGTCACCACCAATGGAGATATTCTCGGAGGTGAGGGTTGCTAGGACTTGAACATCTGGATCCACCATAACCAAAGTATAGAAGTTCCTGAGGTCTTCTCCACCAATCTCAACTCTTGGCTTGTTTTGAACCTGAGAAGGCCTTAGATCCAAGCCATTAGTCACCTCTTTGGCCATAAGTAACCTTTAGAGTGATTGATCTATTAAACGGATCAAGAACGTCTCCAACTCTGCTTACTATAAGAGGGTCTTTATATTTATAGACATAGCCTGCTTTTTGTACAAACTTGTGATATCACTAGTGCTTGATACGATGCCTTCACTTTCTGTGATGTGTCTTCAAAGGACACATGGGGTATTTAAATGATGTAGAGGAGCAATATAGTACTTTTCGAGAAAGTCCTATGCATCATCATGCCGTACTTCTGAAAATCTCAAAACTAGAATTTTCTGAAACTTTCAGAAACATTCTGGACTTCTTCGAACCGCACTAGAAGCGGGATTGGACCATCTTAACCAGACATTGGTTAGATCTACCAGGCCCAAATTGCCTTTATGGTGGGCCTTTGATTTTTTTTTATTAATGAGTCTAATAAGTAAACATCGTATTTAAAGAGTGAGATAGATGAGTTGAACTTAATTTAAAATTTGTATGTTTTACGCGTTATATTTTAAATTCTATCTCTTAAAAGGCTGACTCGAGAAGCTTGGCGACTCTGAGATCCCCGGGTACCGAGCTCAATTATCGATCATGAGCGGAGAATTAAGGAGTCACGTTATGAGCCGATGACGCGGGACAAGCCGTTTACGTTTGGAACTGACAGAACCGCAACGTTGAAGGAGCTTCGCGGGTTTCTGGAGTTTAATGAGCTAAGCACATACGTCAGAAACCATTATTGCGCGTTCAAAAGTCGCCTAAGGTCACTATCAGCTAGCAAATATTTCTTGTCAAAAATGCTCCACTGACGTTCCATAAATTCCTCGGTATTCAATTAGAGTCTCATATTCACTCTCAACTCGATCGAGGCATGATTGAACAAGATGGATTGCACGCAGGCGGCCGCGAGAGGCCCGGCGACAGCACATCGGCCGCTTGATGCCGCCGTGTTCCGGCTGTCAGCGCAGGCGCCCGGTTCTTTGTCAAGACCGACCTGTCCGGTGCCCCGAACTCCAAGATGCAGGCGCGGTTCGTGGCTGGCCACGACGGCGCCTGCGCAGTCGGTGAGCCGACGTTGTCACGGCGGAGTGAGGCGAAGTGGCGAGATCTCACCCAGCCGAGGTATCCGTCATGGGCGATGCAGGGCGACGCTGATTCACGTGGCTCGCCCATTCTCGACACCAAGCGAAACATCGTAGCCGAGCGAACGACTCGGATGGCTTGCCAGACGTGATGATCGAAGAGCATCAGGCTGCGCGGATCAGCCACAGCCAAGGCGCGGATGCCTGACTGCCGATCTCGATCACGGCTGACAGCTCGCTGCCGAATATCATGGTGGAAAATGGCCGCTCGATCTGTCGCCGGACGGGTGGTGGCGGACCAGTCAGACATAGCGTTACTCGCAGGATATTGTCGAAGAGCTTGGCGGCGAATCACAGCCGTGCTTTACTTGTATCGCCGCTCATTGGCACAAGACGCTTATCGCTATCGCCTTTCTGACGAAGCTGAAGGATTGCTGAGTCAGATCGTTCAACATTTGCATAAAGTTTCTCTAAGATTGGAATCACGCTACGTCTGCGATGATTATCATATAATTTCTTGCCACTCATAGCATGTAATCAACATAATGCATGACGCATGAGATGGGTTTTTATGATTAGAGTCATGCAATTATACATTTATCACGCGATGACAAAAACAAAATATAGCGCGCAAGAATTATTCGCGGTGTCATCTATGCTTAGATCAGCATGCAGCGATACTCAATTGGCAGCATCACATTAAACGTCATAATGTGTTATTAAGTTGTCTAAGCGTCATTTGTTTACACCACAATATATCCTGCATGAATTAACGCTAGACAACTTAATAACACATTGACGTTTTAATGTACCAATTAACGCCGAATTGAATTATCGCCCTGCATGCCTGGCCGATCTAGTAACATAGATGACACCGCGCGCGATAATTTATCCTAGTTTGCGCGCTATATTTTGTTTTCTATCGCGTATTAAATGTATAATCAGGACTCTAATCATAAAACCCATCTCATAAATAACGTCATGCATTACATGTTAATTATTACATGCTTAACGTAATTCAATGTAAATTATATGATAATCATCGCAAGACCGGCAACAGATTCAATCTTAAGAAACTTTATTGCAAATGTTTGAACGATCCGCTTGAGCCTAGAGTCCGAACCCTGCAGTCCCGCCGAAGAACTCGTCAAGAAGGCGACAAGGCGATGCGACATGGACCTGGAGAGCGGCGATACTGTAGCACGAGGAAGCGGTCGCCCATTCGCCGCCAAGCTCTTCAAGAATATCACGGTAGCCAACGCTATGTCCCGATAATGTCCGCCACACCCACCCGGCCACGCCGATGAATCCGTAAAGCGCCATTTTCCACCATGATATTCGGCAAGCGATCGCTGTGGGTCACGACGAGATCTCGCCGTCGGCATCCGCGCCTTGAGCCTCGGGCGACCGCTTCTGGCCGCGCGAGCCCTCGATGCTCTTTCGTCCGATCATCCTGATCGACAAGACCGCTTCCATCCGAGTACGTGCTCGCTCGATGCGATGTTTCGCTTGGTGGCCGAATGGGCGGTAGCCGGATCAAGCGTGCAGCCGCCGCATTGCATCAGCCATGATGGATACTTTCTGCGAGCAAGGTGAGATGAGGAGATCCTGCCCGGCACTTCGCCCAATAGCAGCCAGTCCCTTCCCGCTTCAGTGACAACGTCGAGCACAGCTGCGCAAGGAACGCCCACGTGGCCAGCCACGATAGCCGCGCTGCTCCTCGTCTTGAGTTCATTCAGGGCACCGGACAGGTCGTGGTCTTGAAAAGAACCGCCCTGCGCTGACAGCCGGAACACGGCGGCATCAGAGCAGCCGATTGTCTGTTGTGCCCAGTCATAGCCGAATAGCCTCTCCACCAAGCGCCGGAGAACCTGCGTGCAATCCATCTTGTTCAATCATGCCTCGATCGAGTTGAGAGTGAATATGAGACTCTAATTGATACCGAGGGGAATTTATGGAACGTCAGTGGAGCATTTTTGACAAGAAATATTCTAGCTGATAGTGACCTTAGGCGACTTTTGAACGCGCAATAATGGTTTCTGACGTATGTGCTTAGCTCATTAAACTCCAGAAACCCGCGGCTCAGTGGCTCCTTCAACGTTGCGGTTCTGTCAGTTCCAAACGTAAAACGGCTTGTCCCGCGTCATCGGCGGGGTCATAACGTGACTCCCTTAATTCTCCGCTCATGATCGATAATTCGAGCTCGGTACCCGGGGATCCTCTAGAGAATTCGATCGCCAAGCTTCTCGAGAGTCAGCCTTTAAGAGATAGAATTTAAAATATAATTTGCGTAAAACATTATTAAAAATACAAATTTATAAATTAAGTTCAACTCATCCTATCTCACTCTTTAAATACGATGTTTACTTATTAGACTCATTAATAAAAAAAAAAAAATCATTTGTACAAAGCCCACCATAAAGGCAATTTGGGCCTGGTAGACCAATCCAACCAATGTCTGGTTAAGATGGTCCAATCCCGAAACTTCTAGTTGCGGTTCGAAGAAGTCCAGAATGTTTCTGAAAGTTTCAGAAAATTCTAGTTTTGAGATTTTCAGAAGTACGGCATGATGATGCATAACAAGGACTTTCTCGAAAGTACTATATTGCTCCTCTACATCATTTTAAATACCCCATGTGTCCTTTGAAGACACATCACAGAAAGAAGTGAAGGCATCGTATCAAGCTTACTAGTGATATCACAAGTTTGTACAAAAGCAGGCTATGTCTATAAATATAAGAGACCCTCTTATAGTAAGCAGAGTTGTTGGAGACGTTCTTGATCCGTTTAATAGATCAATCACTCTAAAGGTTACTTATGGCCAAAGAGAGGTGACTAATGGCTTGGATCTAAGGCCTTCTCAGGTTCAAAAAGCCAAGAGTTGAGATTGGTGGAGAAGACCTCAGAACTCTATACTTTGGTTATGGTGGATCCAGATGTTCCAAGTCCTAGCAACCCTCACCTCCGAGAATATCTCCATTGGTTGGTGACTGATATCCCTGCTACAACTGGAACAACCTTTGGCAATGATTGTGTGTTACGAAAATCCAAGTCCCACTGCAGGAATTCATCGTGTCGTGTTTATATTGTTTCGACAGCTTGGCAGGCAAACAGTGTATGCACCAGGGTGGCGCCAGAACTTCAACACTCGCGAGTTTGCTGAGATCTACAATCTCGGCCTTCCGTGGCCGCAGTTTTACAATTGTCAGAGGGAGAGTGGCTGCGGAGGAAGAAGACTTTAGACCCAGCTTGTACAAAGTGGTGATATCCCGCGGCCATGCTAGAGTCCGCAAAAATCACCAGTCTCTCTACAAATCTATCTCTATTTTTCTCCAGAATAATGTGTGAGTAGTTCCCAGATAAGGGAATTAGGGGTTCTTATAGGTTTCGCTCATGTGTTGAGCATATAAGAAACCCTTAGTATGTATTGTATTTGTAAAATACTTCTATCAATAAAATTTCTAACCCTAAAACCAAAATCCAGTGACCTGCAGGCATGCGACGTCGGAGCTTAGCTTGAGCTTGGATCAGATTGTCGTTTCCGCCTTCAGTTTAAACTATCAGTGTAATTGTATAATTGCGGGACTCTAATCATAAAAACCCATCTCATAAATAACGTCATGCATTACATGTTAATTATTACATGCTTAACGTAATTCAACAGAAATTATATGATAATCATCGCAAGACCAAGGATTCAATCTTAGAAACTTTATTGCCAAATGTTTGAACGATCTCTTGACTCAGCTGGAGTCCGAACCCTGTCAGTCCCGCCGAACTCGTCAAGAAGGCGATAGAAGGCGACGCGCGAATCGGGAGCGGCGATACCGTAAAGCACGAGGAAGCGGTCACCATTCGCCGCCAAGCTCTTCAAGAATATCACGGTAGCCAACGCTATGTCCCGATAGCGGTCCGCCACACTACCGATATTCTTGAATAAAATTTTAAATTATATCTTTAGTACTGTGTCTTTCCGACAAGTCTACCCAGTATATGTTACTAAATAATTATATGATTAAAGCACAATTATGATTAATTTAGTGGGTTAACCTATAACCTAAATTGTTATATATTAATCAAAACGTGAAAAAAGTTGACTTATCACGTCCCCATAAAAAACATTAAGTTAATTCACGTTCAATCTATTTTTTTTTATTAAAATAATATCACTTTTTTATATATCTTTTTTAATGAACTTAGATCTTGTCCTAAGACTTTGTTTGTATTTATATTTTAAAAGAGTTTTTAAAAATATTTATTTTTATTTTAAATTAATATATATTTTTATTTTTTTAATTATTTTAATGCATTGATATCAAAAATAATTTTAATATAATTTAAAGTAAAATACTTTAACTTTGTCAACATGTATAATTAAACGTTCATGAGTGTTTAAATTTACAAATCGACAAAAACAATGTACTCTATTCATTTATATATTTATCTATTTTTACATGTTCCTAAATGATTATATGACTAAAGCATTAAGGTATATATATTTTTAAAATATTTTAAATTATCATTATAAAATTTATTTAGTAAGCTCACATGTACCTAAACTAGTTCAAATTAATAAAAAAAATAAAACAATTTATCTATCCTATCTCCATCAAACAATTAACGCACATTGATCAGCCAATTAATTAAATAAACGTGGATGTATTTTCAGGTTTAGCAAAGATCAAGTTTTAAAATAAAATAAATAAATAAATCTTTTGATTATTAAAATAATATATTTTAATATTTGAAAATATAATAAAATTTATTTTTATTTCCAGATTTAGCATGGGATTTTAAAATAAATCATTAAGATAGAATTTGAAATTGAGGAGAAGCTTTTTTTAGATATTTTTTTCTTGGAAATATATAAAATTAATATTTTATAATTTTTTAAAAAATTATTTTTAAAATTAAAATATCATAACAATAAATAAAAATTAAAAATAAAACTTTTTAAAAGTATATTTTCACCGCAAAAGAAACACGCCTGTGCTCTCATTGTCAGCTTACCCCTTTGAACGATCCATTCCGAGGGTGGACGTTTACAACAAAACAACCACCTCCATCTTATTTCTCCTCGACTCCTCTTCTTTATAACCCACCCAACCACACTACACAAAACCTCCTCCTCCTCCTTCTTTCCATCTTTTTCTTGACTCTTGGTTTTAACGCTTGTTAAATGGCTGAGGATCAAGTTCCATGTAAGTCTCGTTTGTTTCATTTCTTTTAAAAGTTGTTGCTTTCTTGATTGATCAATACTGTGTTTCTTGTTTCTTTGTTTTCGTGTTTTTTCAATGATTTTTTATCTGGGCTTGAGTGTTTTGTGTTTCTCCCCCTTTTTTATCAGTGTGTGTATGATTCTTGATGTTGGGTTTCTTGTTTTATCTTTAATAGATCTTTCTTTATGCCTCTTTAGTTTGTTCTCTATGTTTTTAGTCTCGCAGAAAGATCTTCTTTTTATCTTGTTCAATGAAGTTGGTATATACTATCTTATAGTGCTTTACAGGGGCCACCTCTGAAAATGATAGAATTGAATTTTTGAATTTATCAATGAGTATTGATTTGTGATCTAATCAAGATTGCAACTTTGTGTTAAATTACAGTTAGTTAGAATTATTTCAATTTGAATCTGATTTAAAGAGAATTTCTTTCCATGGGAATAGCATAGGGAGTTATGGTGTTACTATTGGCTCCAATTTGGTGAGTGTTATTGCATTTATTTATATGTAGATTGTTCTGATATCAAGCAATTGGAAATGTGTAGGTGATTCTAATGATCATGCATCGAATATGAAAGGAGCGAACGACTCGCTAGTTGTTTGTTTTGGGGAAATGTTGATTGACTTTGTACCGACAGTTGCTGGGGTTTCACTAGCTGAAGCACCTGCTTTCAAGAAGGCTCCTGGTGGTGCTCCTGCTAATGTGGCTGTTGGTATATCAAGACTAGGTGGTTCATCAGCTTTTATGGGCAAGGTGCATTTGAATATGGTTTTTTGATTACTTGTTTGTGCCATGGCTTGCTGTTGTAGCCCTTGCCTAATACTTGGGTAGTTTGTCTTCATTTGGTGTTTTCTGCATCGAGTAAATGAAGCCTAAACTTTTGGCCAAATGGTATTTTGTACTTCCGCACTAAACTGTCTGTTGCAGGATCTCAGCCCCTGGTTTTTTTTTTTATGTCGTGAACAATTTTGGTGTCCATGAATCCTTACTTTTATCTAGGCATGGTCTTAACTCAACTTCGCTGACCTTTTATTGCAGGTTGGTGATGATGAATTTGGGTATATGCTATCTGACATTTTGAAACAAAACAATGTGGATAATTCCGGCGTGCGATATGATTCTACTGCAAGGACTGCTCTGGCATTTGTTACGCTCAAAGATGAAGGTGAACGTGAATTCTTGTTTTTCCGTCATCCAAGTGCAGACATGCTTCTTCGAGAATCAGAATTAGACATAAACCTCCTTGAGCAGGTCTATTTTCTCTTTTGGTTTTAGTAAGAAGATGGAGCATATTAGAGCATATTGCACAAGATTTTCAAATTCTTGCAAATTTTCATTTGAAAAATTTCAAACTCTTAAAATTGTATTGATTGCAGGCGAGGATCTTTCATTATGGATCAATTAGTTTGATTTCAGAACCTTGCAGGTCAAGTCAATTTGCGGCAATGAGAATTGCCAAAAGTCTGGCAGCATCCTTTCTTATGATCCAAATTTGAGAGTGGCATTATGGCCATCAGCAGAGGCTGCTCGGGAAGGCATAATGAGTATATGGGATCAAGCTGATGTTATTAAGGTGTGGTCGAAGTTGAAAAACTATGGAATTTATATATCGTTGCCTGAGCAAAAATACTAGCTCAAATTTGTTATTTGGAAGCGAAACAATTGCAAGCATTTCATTAAAATATGTTTGGAACTCATTGTTTTAATTATATGGAATTGTAGATAAGTGAGGAAGAAATAACATTCTTAACTGGATGTGATGATCCTAATGATGATAAAGTGGTCTTGGACAAGCTTTTTCATCCCAATCTGAAGCTTTTGATTGTAACTGAAGGGTCGAAGGGTTGTCGATATTACACCAAGGTAACCTTACTGATTATTATTGCCTAATAATCTTCATGTCAAACATCAATGGTCAAATTAAACGCAGGATCTAGATTCTAATCTACCCTGAATTCTATACCAGGCAAACTCCAAAAATGTCCCTTTAGTTTTTTAGGAGAGGCTATCTGTTAATCTATTCATCCTCTTTGTTTTTATTTTGGTGATGTTAGTTCATGTTAGCTAAGGACCTGAAGTAACAAGGCATTTGGTGAAAAGAAACAAGCTATTAGTCATCGATGCTCCTTTTAAGAATCATATTAATAACTGATGTTCTATTCCAATCCCTGTTATAATCTCTTAAGAAACACTAGTCATCGATGTCCTACAAGATGATTTGCAGATAAATGTTTTTTTGCTGAATTTCTTCAATAATGACAGTATGCAAGTACTGAAGTCGGAACCATACAGAGTGAATGATCTGAATGAATCTGGGGAACCTTTTGACATGTAGGTGTATCTAATGCAAAATTACTTATAGGTCCAGGTGGTTTAGGTGCTTGATAGTCAGTAAAACCTTTTGAAACTCAGAAAAATGAATTGTGACTGCAGCACTGCTAGTAGGTGGTTGCTTTCAGATATGATATGATTTGATATTCCGATGTGGGTACTAGAATTGACAATCAACTAAAACCAATGCAGGAATTCAAAGGCTGGGTTCCTGGTGTTAAGGTGAAACCTGTTGACACAACTGGTGCCGGTGATGCTTTTGTTGGTGGGATGTTGAGCAACCTGGCTTCTAACCTAAATCTATTTGAGGTACGTGTAGCTGCATACAAAATCAGAATGGTTTAGAACCTTTTCTCCCATTGTTTATTTTGAAAATTTCCATCAATATAACTTCAAGTGGATTTCATAAAACCTTGTGATCAGAATGTTCCTTTGCTGCAAAACAGAACAGAATCTTACGTTAGAGTCTAGACCCCATTTGCAATGGAACTGTGCAAATAAGCTTGCACTTCAGCAGTATTAATATTTCCCAAAATAAAATGTCATTGTAAGAATTCCTAATTCAACCTTTAACCCCTAACTGTCCCCTTCCCTCCTTCCATGCAGGATGAGAAGCTATTAAGAGAAGCTCTTCTATTTGCAAATGCCTGCGGTGCTGTGACAGTAACAGAGAGAGGTGCTATCCCTGCGCTACCCACGAAAGATGCTGTCCTTAAACTCTTAGGGAAAGTCCCTGCAAGATGAAAAGCTTAGACATAAATCAGCCCTTGACGTTCTTTCTTGTATTAAGTTGTGGTAGTTCGAATTCGTTGCATAGCACCTTGGGATTTTGCTTGCTGTATTTCTCTTCCACGCGCATGAACCCAAAAGGTTGTCATAGATTAGGTTATTTAATAAAATCAATGACCTCAAATCTTGTCTCAACATGATCAGATGAACTGCAAATATGTCCCGTGCTCGAGCTGTTTTGCACAGCAGCTATGGCCTCTAGATCACAAGCGTGACAGCTTTCATTTCTACCCGTGTTTGTTATAATTGTTCCATCTGAACAATCCATGGCTTAAGACATTCGGAAGATGGAATAAATCTTCGAGCATGGCGATGGCCAAATAACCGAAAGTGATCAAGATCAAGAATATGCAAAAGATATATTTTTTGGTCGTTTCAAATATTT
>read_2_without_vector_394a4b31-0af1-4634-9895-caea9c4f1af4-RC
TTGCTTGACTAATCACTACAAAACTAATTAAAAATTATGGTTATCAGATTCATTTTGGGTTTTTATTATTATTATTAGTTATAAGTTATAAAATGATGATGACGATTATGATAAATGCAATTGCTCAATAATTTAATCACTAAAAATCTCTCGACATAGTTTTGCGTTTTTTTATTAATTTAGTCACGAAATTATTTTATTAATTTTTTTTAATTTGTTGGCTTGTATTACACTTTGAAGTATTGACTAGATAATAAATTAATCCACACGACCACAAAAGTGTGGTGTACTGCTTGAGACGTGGAATAATCAATTATATAGTCGTAGTTCAACGCATCCCTTCATAAATTATGATATATATATATATATATATATATATATATATATATATATATATAAACCCGTGGTTTTTTAAGTATAATTATGACCTTTGATTTTGTATTATTGTTTGTTTTTAGTATAATTATGACCTTTTGATCTATGTAAAGATCTTGTATATCTAAAAAAGACCGATACTATCAAATTTAAAATTTATAACTTTTTTAATCAATAAAATTCTATATCTTTTGTGATTTTTAATGTCTTTCTAACTTCTGCTTGTATCATCGACACTTGCCTTACATCACAGATAAAAATATTAGTTACCCTACATTTTAATGATTTCTTTAAATAAATTTGATTATATATATATATATATATATATATTTGATGCATTGAGAAGCTTTAATTCTTACCATCCCTCGATTAGGTCGCTACAAATCACTAAGTATTTTCAAGTTGGAGCACCGCTTTCATCAATTTAATAAAAACCTGCCACTTATTTTTATTTATTTTTTATTAATATAGATGTCTCAATTAATTTGTATATACCTTAACTAATTCCACAAACCTTAAAATTAATAATTATATAAATATCTAGGTAGTCTAACTAACTTTCACCTTCTAAATTCATAAAATAGATTTTTATTTTTGTTTTCATAATTAAATATATTTATATTTATATTATATGGTTTCGAAATAAAACCAAATGTTACCATGAGAACCCTTATCAAGGGATAAAGGAAATATGAGATCCCAGTTTCAATAATTATATCGTAAAAATTAAATATTGATGCATAATTACTATTTAGCTACATCACTTGAGATAATAATTTGGAGGAAACCTGTTCATACAAAAACCACTGCTTGTGCCACCCATGTATTTAAAACCATTGGCTGACGGCTGCAAACTTTGTGCGCCAACAAAACGACGCGTTTCTTTTAGTTTCTAAATTTTAACACGTGGTCCATCCAATACATAAATCAGTCTCGATCGGAATATATATATATAATAAAGAATGGATGACATGTCTTTCCAGTTAAAAACTCACGTCTAACATGTGTTTTTATATATTTTTTAAAATAGTTTTTGGTTGAGTTTCTATCAAACAATAACTATATTCTTGAATAAAATTTTAAAACTATAACTTTAGTACTGTGTCTTTCAACAAGTCTACCCAATATATGCTTTTAAAATTAGAACAGCATGCATCATGACGATACTTTCCAGCAATTATGCTTCTGTAATCCAATTTTCATTGATTTGGTCTTTCACGATGCCATGAAGGTTCGCTTTATCAGAATCTACACATGCTTGATCATGCCTCCAATGTTATTCTTGACCAACCCGACCCAGATTAGCAATTAGATTCAAAGCCCGGTGATTTAGAGCCGAAGATTGAGAAATTGTTGCGTGAAAGAGATAACAATGGACTGTGGATTGTGTTTTTTTGGAAAGGTGATTGGGAATATAATAATAGTTATTAGTTTTTTAAAGTGGTTTTAATGTATTAATTAAAATGATATATTTTTTTAATTTTTAAAAATTATTTTTTATATCAACACGTCAAAACGATCATAAAACATTAAAAAAAATAATTTTTTAAATATACTTTTAAAAAACAAAATAAATGAGCTTTTAGACCCTATACTGATGTGCACTTACTAAAAGCATGAAATTTGGGATGCATATGTGTAAACAAATATATATATATATTTAAATTTTTTTATATGAAGTTTTATTATGTTGTTTAAATTTAAATTTAAATTGAGTAAATATAATTTAATATATGGAACAAATGATAATAATTTATTAATTTATTTCTGTCACTTGATCCAAATAATTGTATTTAAGAGATTGGGCAGATAAAAGTATTCAGATCAACAAAAACAACGTAATCTATTCATTTAAATATATATACATATGTTACTAAATAATTTTATGATTAAAGCACAATTATGATTAGTTTAGTGGGTTGAATTAGCTAACCCATAATCTAAATTGGTATGTATTAATAAAAACGTGAAAAAATTGACTTATCGTGTCCCCATAAAAACATTAAGTTAATTCACGTCCAATATATTTTTTTATTAAAATAATATCACTTTATTTTATTAATTTTTAATAAATTTATTGTTGTATTAAGATTTTGTTTGTTTTTGTTATCACACCCCAAAAAAATCCATACAAATAAAATTTGGTTTATTTTAAAATTTGTTTTGCGACATTCGACCGGCGACTTTCGTTTTGTTTTGTTTTGTTGATTTGGTTCTTTGGGAGTCGCCACCTAGTATTTTGGTCACTAGGAACCCTAACTCGGTCTTTCGTAGATTCTAAGGCAAGGACTGGTTGCGTAAAGGGAAGGTATTAGCACCCTAGTACGCCCTACCTAAGGTAAGCCGCTTGGTGTTTGGTTTGCTCTATAACCGCTATGGTGTAGGTATTTTCTAGGCTCACAATTGATTTTGGATAGAAATCTAAGGAGATTCCATGTGCTTTGAAAGCTCATTTTTCCCTTAGTATTTCAAAAGTTTGTGACTCATAAATCGTGGAGAAAAAAATTAAATTAATTTTGAAATGTCCTCGATTATAATCAAGGCTTCTTTCAAGAATTGTGTGCGGATTTATTATTCTATAATATTTTGGATATTCATCCTTTTAAGGATTTCTTTATCCAAACATTAGCGGTAAATAATAAATAAATTCCTTTCCCAAAATAAGATTTTTATAGTTTTTTGAATATTGGCCAATACCTTTGGAATTTTACAAACACGTTGTGTAATCCAGATGCAAGAAAATAATTTGTGTTTAAGAAATCTATAAAACACACTTTAAGCTTCCAATATATTTGTTTTATAAAAAAGAATATTCAAAACATGTTAGAGTATTGGCCGTATGCAACACGCAAGAAAAAAATATTTTTTTTTAAAACAATATTTTTTTTTGACGAAATCGTATTTTTAATACCAATTTGTATCTCCACAAAATAAAAATACAAACTAATATTAAGTCATAAAAAAAATATGCGGAAAATCCACAATATTTTTTAGGAATTTTAGAAATTTTTGAAAGCAAAAAAAAATTATCTTTGAAAATTTCAAGGACGATTTAAAATCGATATTTTAAATACTGAATTTATACCTCCACGTATATAAAACAAAATACAAACCCCTTAAAAATATATATACATGAAAGGAAAATAACAATATTTTTTAGATTTTTTAGATTTTTTACAAATATTTTATATATATATACATATACACATATATATATAATATAATAATATAATATAATTATATATTAATTATTAAGGGGCTGGGCGGCTCACTTCATAGCTGACCGCCGATCTCGGCTCAGAAAAAACAACTTGGTCTGGCCTGACGCGCCTGCATCGCCGGCTGGGCCAGAATCCTTCTGCCCATACATGCTTTGGCCGAACCTGTCCGCCTTAAGATAAAACATACTGAATAATTGTCCCTCGCATGCAGAACACCCTCGCGCAGGAGACGAAATTAAGACGAAGAGAAGAAAAACAAGCAGTGGGGAGAGCTTACTCGGCGAGGCCGGAGACGGTGGTTTGCCGGCGGGGCTGGGTGGCGTGGCTTCGTGGATCGGCGGCTCCGGCGCGTTGCAGCTGCTTCTGGCGAAAAATTCTTCTTCCTCCCTTCTCCTTCGTTTTTTTCGTTCTTAGTGGCTGTCGGTTCTGGTTTGGTTTTGGTTTTTGGTTTCGTTTCCTTCTTCTCTGTTTCTCGTTTTCTCTCTTCTGTCGTTCTCTCTCCTTCTCTTCTAGTCTCTCCTTCTTTTCTTCGGTTTTTCTTCTTTATTTATAAAGACGGGTGGGGACCATGGAGTGCGCTTCAATCACATGGCTGGTCTGTTCTTTCTGGTGGTGGGCGAGGAGAGAGAGAGACGGAGGTTTTTTCAAAATTTTTGTCTTCTCGCTAAAACGGGGGAAGGAGATGATGAACAATGTCGTTCAAAACGACACCGTTCTCGTTTTTTTTTTTGTATATGAAACGACGTCGTTTTGAATAAAACGCGCCGTTTCATTTAAATGGCCAAACTTCAAATCAGTCCTCCAAATTCGGTCCGCCCTTCTTGTTGGCCGCCTTTTTCACTTTGGTCCTGGGCTCGATTTATGCAATTGAGCCCCTAATTGATCAATAAACTTCCAATTTCTTCAATTAAGCCCCGAAACAATTCCAAATGCACTCTATCTTGCGCCTTCTCCAAATTGGTCCCGGTTTCGATTTTCACAATTAAGTCCCTAATTGGCCTTTAAACTTCAATATTTATGCAATTGCCCCGATTTGACCCAATAAATTCCTAAAAATATATTTTGGCCCCGTAACTTAAATTTCTCCAAATTAAAGCCCAAATTGACTTAAAAATCAATTTTTCTTGCAATCAAATCTTCTATAAATTCAAATAAAAATCCAATTAAGTCCATAAAAATCCCATTAAGTCCATAAAAATCCAAATTTGGGCTTTTCTCCAAAATTCAAATTTTCCTTCTCAATAGGGCTTTCATCCAAGAATATCACACAAAAATTCAATCCTTGTATTTTTAAATTCCTTGACCAATTTTCGACTATTTTCCGAGTTTCGCCTCTTGTTATTTTTCTAACCTCTTTGGCTATTTATTTTATTTTTCATGGAACCAAAAATGGATTACAACAAATGCCCTCTTTATAATACTTACTGAGTACTGGGTTTCTAGCAGAAGTGTTATAAAGATAAACCCAAAACGGAACTCCAACCGATCCGGGTCGAAGCTTGATTGATCCGAAACTTTATCCTTTATAACAATCCTCCTTGGCCCCAAAACCATGATCGAAACTTAATCATCTCGAGATCCTTATCCAAACGATCCTCTCGCATTCTTATTTTAGCTTGATCAACATGGAAATCCATCCGAGATCCTATCTAGTGATCTCCTTAACTCGGAATCCCATCCGCGATTCCTTTACTCATAATCAATACAAAAAAATGTGGTGGTCTCATTATGATGGGTGACCTGCCCGAGTGGAAAGAGAAAGAGTGGTCTCATTCTTTGGGTGACCTACCAGTGGAAAGAATGGCCTCATTATTATGGGTGACCTACCCAAAAAAAAAATGGAGAATGGTCTCATTCTTATGGGTGACCTACCCAAAATATGGTCTCATTGGATGGGTGACCTACCCAGTAAAGGAAGAGTGGTCTCATTCTTTGGGTGACCTACCTGGGGAAGGAATGACCTCATTCTTATGGGTGACCTACCCGGATAAACAAAAATGGAGAATGGTCTCATTCTTATGGGTGACCTACCCGTAAAAGTATGGTCTCATTGTGATGGGGGACCCGCCCGAGGAAAAGGAAGAGTGGTCTCAGGGTGACCTACCTGTGGGAAGGAATGGCCTCATTCTTATGGGTGACCTACCCGATAAACAAAAAAATGGAGAATGGTCTCATTCTTATGTGACCTACCCAAAATATGGTCTCATTGTGATGGGGGACCCGCCAGGAAAAAGGAAGAGTGGTCTCATTCTTTGGGTGACCTATCCAGGAAGGAATGACCTCATTCTTATGGGTGACCTACCTGGATAAACAAAAAATGGAGAATGGTCTCATTCGGGTGACCTACCGTAAGTATGGTCTCATTGTGATGGGTGACCCGCCCAAGGAAAAATGTAAGTCTCATTGTAATGGGTGACCTACCAGATAAAATTATTGGTTGCGTTGTAATGGGTGACCTACCTTAAAAATGTTGGTGAGGGCTCAAAGGCACTCGAAAAGAGGTAGGGTTTAGAAAACGCACTCCCAAGTGAGGGCTCAAACAAGACTCAAAAGAGGTAGGGTTAGAAAACGCACTACCCAAAAAGTGAGGGCTCAAACAAGGCGACTAAAAGAGGTAGGTTAGAAAACACTACCCAAAAGTGAGGGCTCATACAACGCACCGAAAGATGGGTTAGAAAACGCACTTCCCGAGAAATGGTGATGAAATCCCATCCGACAAATGTTGAAAGCATATATTATGGTTAATATGCATGTATGTTTTTGTTACCTATCTTGGAAACCGAAATATCCTTCATGTCCTTTAGTGAAGAGATCTTTGGTTCCTATGGGCCCTTTCTTGCTCCATTGAGAATAAAGGAAAAAATTGGTTTTGTTCATGAAAACTAAAACTTTTAATACAATTAGCATTTTATAAAAGATGTCTTTTAGAAGTTTTTATTATGATATCCCTTTGGGCTTGGGTTTACTCGACCCTTATGTGCATCTTTTGCCCCAGTGATGTGCAACTATATGTCAAGTAGATTTGATTTGGTTCACCAATTGATGGAGTCATCTTCAGTCATGCAAAAATTTCTTTTAAACGAAAGATTTCAAATGTTATGAGATCATGTTATATATATATATATATAAAAGGACTCTTTACAAAGAGAATTCATGGCGAAATTTATTTTATTGAACGGGAAATTACGAAATACATCAAGCGTAGTATTTCTTACAGAGTCGGAATTCATGCCTAGCTAGATCTTCTCCATCCATTCTAGATGAGAACAAAGCTCCCCCGAGAATGCTTTCTCACCACGTACGGCCCTCGTAGTTAGGTGCCCATTTACTCGATCTTCCAGTAAAGGTAATATTTTCTTTAGTACAAGATCTCCTTCGTGGAATCCTCGAGGTCGAACCTTCTTGTCATAGGATTTAGCCATCCTTCTTTGGTAGAGTTGATGATGAGATCGCGCTATCCTCTTTTCACCGATCGATTCAACTGCTCATATCTAACCTTTGCCCATTCTACCTCTTCCAATTTCGTAGTCTAACAACACTCTCAATGATGGGATTTCCATTTCTAAAGGCATCACCGCCTCCATTCCATATACCAACATGTATGGGGTGGCTCTGCTGAGGTTCGAACTGCGGTGCGATATGCATGAAGGGCAAATGGCAACATCTCATGCCAATCCTTATAGGTGACTACCATCTTGAATAATCTTTTGACATTCTTGTTACAGCCTTCTACCGCACCATTCATCTTTGGTCTATATGGTGAAGAATTGGAATGCTTGATTTTCCATTTATCGAGCTCTATTATCATCTTGTCGTTGAAATTCTGGGCGTTATCGCTATAATCTTTTCTGGTGGGCCATACCGACATATCAAATCTCTCTCAATAAATTTCTTCACCACTTTTTGCGTCATGAGCAAATGACCCGGCTTCTACCTATTTTGTGAAGTAGTCGATACCACAGAATAAACCTACACCATTGATGGCTTTTGGGTTTACCGGTCCAATTACATCAATTCCCCACATCGCGAAAGCCATGGAGATGTTAAATTAAACAGAGGAGCCGGAGGAGCATTGATTTTGTCACCGTATACTTGGCACTTATGACATTTCCGGACATAATCGATACAATCCTTCTAACGTCATCCAAATACCCGCTCTTTGTATCTTCCGGCCATCACACGTCCACTAGCATGAGTTGAACAAATCCTTCATGGACTTCCCGTACCGTGCTGCCTCAAATTCATCTAAACATCTCAACAAAGTCCCGTCAAATGATTTCTTATACAAAATCTCCCCATCAAGATAAAAATATTGCCAAACTTTCCAGGTCTTCTTGTCGATTTTGGATGCCCCCATGGGATATGCCTCGGTTTTGGATGAAATTCTTGATATCATAGTACCACGGGTTTCCATCCACTTTCTTTCGACCGAGCAACGAGTGTGGTTATTTCGATATTGATGTGTATGGTTGTACTGTGCCCAAAGTCTATCTTGGCCATGATGCTAGTTGGCCAAAGCATCCGCAAACCGGTTCCCTTCCTGCATGGGTGAACTCTATTTCCTTAAATTCTTTAGCTAATTTACAGTATTCTTGGTAAGGCCTTAACTTCTTCTTGGTTTGCCATTCTCCTTTTACTTGGCAAATGATCAACACAGTCTCCATACACATCTATCTTTTGATGTTCATCTCTAATGCAGCCTCTAAACCAAGAATGCAGCTTCATACTCAACAGTGTTGTTGTGCACCAATGGCAGCCTAATCAAACCGGATACCGCTTTCTTAGGAGAGATTATCATCGCCCCCGCTCCGTTACCACATACTACGACAAGACCATCAAAGTACATAACCCACCAATCTGATTTCTCTTCCTCGATTGCAAACACATCTTCATCGGGAAAGTCAAAGTTTAACACTCATAATCTTCCATAGCATGGTCGCCCAGTGATCGGCAATAACACTCCCTTTCACGACTTTCCTCGTCATATATACTATGTCATACTCAAATTAAAGAACTTGCCATCTTGCAATTCGGCTAGATAGATAAGGCTTTTCACAAATGTACCTTAACTGTCTAACTTGGAAATTAACCATGTAGTGTGATATACATATACCGACGTAATCTTTCAGTAGCCCATGCTAGTGCAGAAGACTCTCAATCACAAATATACCTAGACTCATTCCGTGAACTTCTTGCTTAGGTAATAAATGGCCCTTTCCTTCCTTCCGGTTTCATCACGTTGCCCAAGACACATCCTATCATTGCTTTGCCATCGTTAGGTATAAAATCAATGGCCTTTCAGTAACGGAGGAACAAGTAGAGGTGGATTTAGCAAGTACGCTTGATTTTCTCAAAGCTTTATCACACTCTTCATTCCATACTCCAGTGGTTCTTCTTCCTTAACAAACGAAAGATCGGGTCACAAGTCGGTTAAATGGGATATAAACCGAGCGATGTAATTCAACCTTCCTAAGAAACCTCTCACCTCCTTCTTCTTGGGGTGGCATAGATTGAATAGCTTTTACTTTTTCAGATCCACTTCTATCCCTTTGTCACTCACCACAAACCCCAACAGCTTATCTGGATTTCACCGAATGAGCACTTTCTTGAGTTAAGCCTCAACTTATAATCTCTTAATCTTTCAAATAATTTCTTCAATACTTGGACATGATTCTTCCTCTTTAGATTTAGCAACCATGTCATCCACGTATACTTCAATCTCTTGTGCATCATGTCGTGAAACAAAGTCATAGCCTTTTGGTAAGGCCCCAAAGATTCTTTAAACCAAATGGCATGACTTTGTAGCAAAAGGTTCCCATGGTGTTACAAAGGTCGTCTTCTCCCTATCCTCCTGGCGCCATCCTTATCCGATTGTAGCCTGAAAACCATCCATGAAATAATAATAGAGTCGCGTGCTGCATTATCAACTAACATATCTATGTGTGGTAAAGGGAAATTATCTTTAGGGCTAGCCCTTTAAATCCCTAAAGTCCACGCAAACTCCGATTTTACCTTCCGGGTACCACCACTATGTTTGACACCCATCAGGATACTTCACTACTTCAAAAACCATCCCATTGTTTTTCATTTCCTACTTTTGATTAAGACCTTCGGATGAGTTCTCCTTAACTTCGCTTAATCGGCTTGCATCCTTCCATCGGTGGTATTCTATACTACAATATCCGTATCCGCACTGCATATCCTCGTAGGATCGTGCAAAGACATCCACATAATCCTCGATAAAGGCAATCAACTCTTCCTTTGCTTTGGGGTGATCAAAGTCCCTATCTTCACTCTCGTTTGATTTCTTCATTGCCTATATTTATGGTTTCAAGTTCCTCTTTAATGGGCCTCCAAATGTTCGTGTTGTTCATTAATTTTGTGAATTCATATGTTTTCTCTTCCCATTCCTCATCTTTACAATATGTATTCTTTAAATTTTGGCCATTCATTCTCAACAAGTAAAATTGGAGGATCCGCTGTAGTTCCCGAGGAAAGTGATGTGTAAATGCATAGTAAGACATTAAGATGAATTTTGAAAATGCATGATCTCATTAAAAATAAAAGATTGGCACAACAAAATAAAACCAATTGACATCTTGAGCCTCGATTGTCAATGAATAAATACAAACAGAAAAGGTAAACAATATAGATAAAAATATAATCCAACCATCATTGTTGATTACATTTTAAAAACCAAAGTTTTGGTCTCCCACTCGAACTTCCCTTCGGCTAGCTTCCGACAAAGTCTTGACGTGACTTCTTCCGTGTGGATGGTCAATTGTGCGCTCTTCAATCCTCCTTTCGACTCGATTTTCTCAATGTCCTTGACTTGATTTTCCTCCAGTGTTTATGTTCATTGAAGAAAACTTTTGAAAGAGGTCTCCATGTCCCCCATCAAATATCACATACGCGCCTTTGGAAATGAAATCCGATTGGAGGGATGACTAAGTTTTCTTCACGTGCTTCCTTCCTTCCATCCTAGCCATTCTCTTCTCCCCTTCGCACCACAGCCTCGTTTGTAATCCTCTTCGGGCTTATATCCAAGCCCAACCTCTGCTAGCTTTCAATTTGATTATACCCTTCCATTTAGGCCTTCTGCTCCATATCGTATGGAAAGGAATCTTGTTTTTCAAAAGATTTAGCGCCATTTTGGCTTCGAGATTTCGGCTTCCTCAACACAAGGTTCTCGGCACCCACTTGTGATTCACAATCTCAAATGCAATGGTTTCCGTCCTACAATCTTCCGCTTCAATGAATGGAACCGCCATTTCTCACCATCGATATAGTCTCCTCACCTAACAAGTAACTGTGACACCGTTGGCAATGTACTTTAAACATTGATGTAGCGGAGGTGATGTACCCCGCAGAATGTATCCATGGCCTCCTGTAAAGATGATGCTATGAAGGGTGGATATCCATCACTAAGGGTTACTAGAAAGACTTGTGGACCCACAAACTAGTTCAACATCAATTGACCCTACAACCGGCCTTGATGAGCCATCATATGCTCTTGCCGTTATCACACTGGTTGTATATGTGAGGGATCTATTGGCATTTCATCCAAGACATGCCTTGGTAACACATTCAGGTCGAGCCGTTATCAATGAGAACCTTGCGACGAGGCAATCCTTCAGACGGACCGTGACATACAAGGGCTTGTTATGTCTAGTTCCTTCGCATCGAGTTCATCTTCCGTGAAATACAAGTAATTGGCAGATGGATCCTCCCTACTAGATGCTTCAGTCTTTTGCTCGATATTCTGGGCACAGGCCTCATTCAATACTTTTGAAAGCATTACGATGCGGCTCGAGTCAGTATTAAAGACATGATGGAGATCTTAATAGGCTTTTTAACTCGATCCACTATACTGTACTCACTATGCTTCACCGTTCAAGAACTCATTTGTTTCTTCCTCGCCCACGAGTTTATTCACTCAAACTCTTTATCGAGGTCCAAGACCTCCTTGCCTTTAGCCTTTCTTTGTCTTTCTAGCTCTTCGTGTGTAACAACGACCACTCCGAGTTAGCCCACTTATCTCCGCTCGAAACAACTAAAAGGAGCTTCAATATTCGAGGTATAACCATAATCTCTAGGCACCTCCATAGTTTACTTTTGCAGACAGAGGCCTAGTTAATACCAGCTTGAAATTAAATTTGATGGATTCTACATTTCTCTATCATCTCTACCTCATCACTTATGTCCTCTATCCTCAACTCTCCTAGAGTTAGCATTTTGCAACTTTTTGATGAAATTCCATGCATTCATCAATGTGATGCCCTTCCTTTTATGGAAAGGGCAAAGTTATTTCCGCGCAGACTCAATTTCTTCCAAATGTCCAGACCGTACCAACATCGAGTATAGCTTGGCCATAGACACTTTCAACACCCTTGCTACCAATCTCCATGGTATTCACTCCTCCCTACCATCGACATGTTTAGGTAAAGGGTTTGAATTGATTAGGTGAATCAAAAGTGACCCATCCCACTTTGATCGCTTGTAATACCTTTCTTTTAAAAAAAGCAAGCCTCAATGCTATGGCCCATGTGACCAGCATGGTATCACAAGTTACCCTAGGCCAAATGCAGTGGTCAGACAGTGGTATGGGTGGGAGCTATCCGCTCAATACTTACACTTGGCATACAACTCTTTCAAGGTTATCAAAGGAGGTAGTTGTTCTTCCATGGTTGCTTATCCTTTCTTTGGTAATTGTGGTGGTTATTTGCCGGGAATTTCTTTGGATCGGGCTGGTTTGGAGTGGGGTTTGGAAAAGCATACTAAGTGACTCGGGGTAGGTATTTGATAGTTTTGCTTCTCCTTTCGAGGTTGTTCACCTCAATTTCTTTCTTCCTTCCAATGAAACCTCTCTAGAGGTTCCGCAATTCTTCCATTTCGGATCCCTTGTTCAATCCTCCTGCGATCCGCACGACATCATAGAAATGTTGTCTCGAACTACCCATAAGGTGTTCATAGTATGGAGCCCCAAAGTATTGGCAAACAAAGTCACCATTTCTCTCTATCACGGAGGTTGTACGTTGATAGCTTGGTCTCGCCACCTGAGCATAAGCCCTCACGACTCTTGACTTCCTTTCTCCATGCTAATCGACCGGTCCTATCGTGAGCAATCTCTAGGTGAACTTGATTGCTTTAAGAAAGGTCCGCCAAGTCTGTCCACTTCCTGATCCTAATATTGTCTAACCTCATATACCAACCGAGGGCCGATCCGGTCGGGCTATCCTGGAAGAAGTAAATTAACATTTTGTCATCGTGGATAACCTCGCCATTTTGTTATAGTAGAGTGGAGATGGGTCTTCGGGCATTCCATCCCAAGATACTTAACAAACTCCGCACTAACTTTTGGAATGACAATAGGTACTAAACATACCTCAACGGCCCTAATTGGGTCAAACAAATCATTTCCTTCAATTGCCCTTAGCCTCTCTTCTGTAAGGGCCCACTTATCATCTCCTTCATGATTAGAGAATTTAAAGTCATGTGGATCTTCATGTTAAATCCATTGTAATAGTTGGTGGCTAGCCCCTATGTTTATAGGTAGGTGCGACAGGATTGAGTCGCCTGCTTCAGGGTTGAGTGATGTTCCTTCTCCATCTTTGGCTCTCATATCTTGCTCTAACATACGAGTTAGGTTCGCCACATCATTCCGAACTCCTTCGAGTTCTCGTACCGAGACTGTTGTGACCTTCCTTCATTTTCCATTCTTGCTTTTTGTCGAGTGTTGTGGATTCTAGGAGGGGGACCTATGTTTCTTAATTTGAAAATGCATGCATAGATGTATGAGAAAATGTATGATTTGATGGATGCATGATCGAAAATCCGCATGCTTTATCGTATGGATGCATCCTTTTGTGAACGAATAACAACCATCACATTATAAGCCTTCTGTCACATTGCTTTGATAGAGTTCTCGCTTTCGAGTCGCTTTGTTCGAATCATGTCACCAAGAGACAGATTTTGCATAAAAGATGGGTCAACGCCTTTTCATTAATGCTTGGATAAAAATACATTTAGAAATAAAAGAAATACAACATGCTACCCTTTCCTCCCTAAACTCTTCGCCAAAGGTAAGAAAGCAAAACCACGGTTCTCAATCTTCCCTAGAAAGGCATCGGTTTCGCTAGGCTTCGGCGATAGCGAATGATGTCTCCCCCACATTCCGCGAATTGATTCTCGACCATTCGAGCATGTGCAGCCTTCCGTCCATTTGCTCATCCTGTTTTGGTCATTTTTTCTATGAGCAACATGTTGTTCGTTTAGCAATGTTGTTAGCCAATTTGATCTTTGTGCTTCTCCATTGCTACTAGCTTTTCATCTAAATACTTCAACTTTTCTCGTTCTTTGTCAAGCTTTATCCTCATGACTTTTATCTCATTCTTCGATCGCTAACTCGTTTTTAACATCCCTCGAATCCTCCTCGCTTCCTAATCCTATCCATCGCCAAATTGCACTTGTGCAAATTTTTCGTAATATTCCTTTCTTGGCAATCGCTAAAGTCTATCTCCATTGTTGAAGTTCTGAGCAACTTTGCATCCAATCCAAACTCATCCCTTTAAGCTCCTTCTCACTTCCTTCCTTGCAATCTTCTTCCTCAACCAACTTTAACTCCAAACTTTGTTATTTTCTCATCTCTAGACCGTATTTGCTCATCTAGAAATGTTCTCATTTTATCCTGTTCTAGCATCATTTCTTCCAACATTGCTTTGTCTTTCTCGCTCTTGCTCAATTCTATTCGTAGTTTCTCCACTTGCCTTCTCAAGTCTTCTTCATTACTAACTCTCTTCTCTTGATAGGCTCCTCTACAGCTTGAGGAAGATTTGACTTACACAAGGCATGGTCAGTGGCTGAATCATCTTCAATGTTCACCTTTTTCTCTTAATATCCGCACATCTCGAGGAGATTTAGCTTCTACGCGAGGGTGCCAAGTGGCCGAGTCTCTCCATTTTACATATCCTTCGCTCACATTGGATCTCTTAACCTTCTATCTCCACCAATACTGATGCTTCCAATCTTGCTTCGATGATCTCCAAAACCTCTTCCGCCATGGGATCTTTGAACAAACTAGAGAATCGAGTGATTCCCATACCCCGGGAACGAACCGCATGCCCCAAGTTGTCTTACCACTAAGGCAGGAGCATAACTCACATAACCCGTGATCCCTACCAATGGTACCCAACGCCTTTGTCACAACTCATTAGGACTTTCACCGACGTAAACCTTCTAATTTATCAATCCAACCCTCGGTTGTCTAGATCTCCCCATTCTTCTTCTTCTACTAACTTCGAGGGGTTTTGGGTGAACCACCAAAATTATCACAGTTTCTTTGTCTCGATATGGCTAACCATCCAAATATACAACAGAAAGATCTCATCGTTTTTCCGCCCTCCTACAATGGTTAAGTGTCAAAATTGTTTCGCTTAAATAAATAGCCACTGGATTGATTCGTGTATTCTCATACTCCACAAGGGCAAAGATGCCTCCAAACTCACTAAACCAATCGACTGGGAACAACACAAGGCCAAATATACCTAGGCAATCAATCTCTCTTTTCTACTCCCGACTTCTTCCAATTCTAACATCCTCCATTTCAAACCGGACCATTCTTTTCTTGAAACTTTTCCAAGTTGGAGATTCCAGGGAGCTTTGGATGTCAGGATGATCTTGTCTGATCTAAAGGAGAATAAATCCGATACAGTCGTTGGGAAACTCAACAATCCATATTCCTCAACCGTGGGGCACAAGTCTATGCTTCCAAAGGAAACACGGTAGTCCTGATCCCAAAATGAACTAAAGCTCGCATACTGGGCTTAAACTTCTACCTTTGCAATTTCCATCAAACGTCCGTATTTCCTAAAAATGCATCTTTATCCACATTCGAAAATGAGTCAATTGTTTCACCTCATTCAATACGCATCTGTGTTCTTGATTGGTGACATCTTCTTAGCATCGCTTCTAAGGTAGCCTTCTTCACCAGACAATGCCAAAGATTTTTTCCATATTCTAAGATGGAAGATTTAGTGATGATGGCCATTTCGTTCACAAGTCCCGCAATTCAAAATGCATTGGGGTTTAGACTTTGTTTGGATGCAAAAGATATGTTGGAACATACACCCTAAGGATAGGTTCTAATTTCTCTACGTGAGACATAGTAGGTTTACTATTGGGCTCCAAAGAGGGTCTCTTGTTGCTCAAAGGATCAGCCTTCGTAAAGGCGATATGGAGGTCTAGCCAGATAAGGGGATGGTACGTACCAACCAATCAGATAAACACTTAGCAAAGAGTGGGGTTTACACAAACTTAAACCTTGACTCAAGTCATAAGGCAAGCTACTAGTCCCCCACTTAAACTTAAAGTTACATGTGTGCACTCCAAAACATAATAATAAAGTGATGCATGACTATGCCATGTATGATGAATGTAACGATATATGCTAAAGCTTTTAAACAAAGCATCATAATAAATAATAAAAACAAAAACCAATAACACATAACATAAACAAACAAATCAAGTCATCCATGGTCCCCAAAGAGTCGCCATCCCGTCGCACCCCAAAAAAATCCATACAAATAAAATTTGGTTTATTTTAAAATTTGTTTCATGACTTTTGTTTTGTTTTGTTTTGTTGATTTGGTTCTCGGGAGTCGCCACCTAGTATTTTGGTCACTAGGAACCCTAACCGGTCTTTCAGAGATTCTAAAAGGAACCGTCGTAAAGGGAAGGTATTATCACCCCTAGACGCCTACCTAAGGTAAGTCGCTTGGTGTTTGGTTTGCTCTATAACCTGCTATGGTGTAGGTATTTTCTAGCGTCAATTGATTTTGGATAGAAATCTAAGGAGATTCCATGTGCTTTGAAAGCTCATTTTTCCCTTAGTATTTCAAAAGTTTGTGACTCATAAATCGTGGAGAAAAAAATTAAATTAATTTTGAAATGTCCTCGATTATAATCAAGGCTTCTTTCAAGAATTGTGCGTGGATTTATTATTCGATAATATTTTGGATATTCATCCTTTAAGGATTTCTTTATCCAAACATTAGCGGTAAATAATAAATAAATTCCTTTTCCCAAAATAAGATTTTTATAGTTTTTTGAATATTGGCCAATACCCTTTGGAATTTTACAAACACGTTGTGTAATCCGTAGATGCAAGAAAATAATTTGTGTTTAAGAAATCTATGCGAAAACACACTTTCAAGCTTCAATATATTTGTTTTATAAAAGAATATTCAAAACATGTTAGAGTATTGGCCGTATGCAACACGCAAGAAAAATATTTTTTTTAAAACAATATTTTTTTTTGACAAATCAGTATTTTTAATACCGAATTTGTATCTCACAAAATAAAAATACAAACTAATATTAAGTCATAAAAATATGAAAAATCCACAATATTTTTTAGGAATTTTAGAAATTTTTGAAAGCAAAAAATTATCTTTGGAAAATTTTAAAAAGACAACGAAAATCGATATTTTAAATACTGAATTTATACCTACAAGATAATAAAAAATACAAACCCCTTAAAAATATATATACATGAAAGGAAAATAATATTTTTTTTTAGATTTTTTAGATTTTTTACAAATATTTTATATATATATATAACATATACACATATATATATATATAATATAATAATATAATATAATTATATATTAATTATTATAATAATGGCTCTCACTTCATAGTTGATCGGCCGATCTCGCCCAGAAAAACAACTTGGTCTCGGGCCGACGCGACCTGCATCGGGTTGGCCGGGCCGAACCTTCCGGCCCAATATGTTTCGCCAACCGCCTGGGCCTCGGAAGATAAAACATACGGGGAATTACTCATTTCTCCTCAAGACACACCCCGTATGTGAGACGAAATTAATGTAAGACGAAGAGAAGAAAAACAATGCGTGGGGAGAGCTTACCCGGCGAGGCCGAGATCAGGGTTTGCCGGGGGCTACGGTGGCGTGGCTTCGTGGACGGCGCCCAAGGGCAAGTGGTTGCTTCGTTGGCGAAAAATTCTTCTTCCTCCCTTCTCCTTCGTTTTTTTTTCGTTCTTAGTGGTTCTGCCTGTTCTCGGTTTGGTTTTGGTTTTTGGTTTCGGTTTCTTCTTCTCTTGTTTCGTTCTTTCTCTCTCTCTCTGTCGTTCTCCTTCTCTTCTGCCCTCCCCTTCTTCTCTTCGGTTTTTCTTCTTATTTATGGGGCAGCACGGTGGGGGACCATGGTTAGTGCGCCTTCACGCATATCGGCTCGCCTGCCAGGTAAGGGGCGAGGAGAGAGAGACGCGGAGGTTTTTTCAAAATTTTGTCTTCTGCTCAAACGGGGGGAAGGAGATGATGAACAATGTCGTTCAAAACGACACCGTTCGCTTCCTTTTTTTTTTTTTTATGAAACGGCTGCTTTGAATAAAACGCGCCGTTTCATTTAAATGGCCAAACTTCAAATCACTCCAAATTCTGGTCCCGCCCTTCTGTTGGCCGCCTTTTCACTTTGGTCCTGGCCTCGATTTATGCAATCGACTCCATTGATCAATAAACTTCCAATTTCTTCATTGCCTTCAACAATTCCAAATGCACTCCCATCTTGTTTCTCCAAATTGGTCCCCGGTTTCGGATTTTCAATTAAGTCCCTAATTGGCCCTTAAACTTCAATATTTATGCAACCGAGTCGATTTGACCCAATAAATTCCTAAAAATATATTTTGGCCCCGTAACTTAAATTTCTCCAAATTAAAGCCCAAATTGACTAAAAATCAATTCTTGCAATCAAATCTTCTATAAATTCAAATAAAAATCCAATTAAGTCCATAAAAATCCCATTAAGTCCATAAAACTCCAAATTGGGCTTTTCTCCTCAAAATTCAAATTTTCCTTCAATAGGCTTTCATCCTCCAAGAATATAACATAAAATTCAATCTGTATTTTTAAATTCTTGACCAATTTTCTCACTATTTTCCGAGCTTCAATCTCCCGTTATTTTCTAACCTCTTTGGCTATTTATTTTATTTTTCATGGGGACCCAAAATGGTTACAACATTTGTATTTTGAAAGAGTTTTTAAATATATATATATATATATTTTTTTAATTTTAAATTAATATTTTTTAATATTTTTTAAATTATTTTAATACATTGATATTAAAATAATTTTTAAAAATAAAAAATATTTTAATAATTTTAAACTAAAAAAATACTTTAACATTATAATTAAACGTTCATGAGTGTTTAAATTTACAAATCGACAAAAACAATGTACTCTATTCATTTATATATTTATCTTATTTTTACATGTTCCTAAATGATTATATGACTAAAGCATTAAGGTATATATATTTTTAAAATATTTTAAATTATCATTATAAAATTTATTTAGTAAGCTCACATGTACCTAAACTAGTTCAAATTAATAAAAATAAATAAATAAAACAATTTATCTATCCTATCTCCATCAAACATGCACATTGATCAGCCAATTAATTAAATAAACGTGGATGTATTTTCAGGTTTAGCAAAGATCAAGTTTTAAAAAAAAATAAATAAATAAATCTTTTGATTATTAAAATAATATATTTTAATATTTGAAAATATAATAAAATTTATTTTTATTTCCAGATTTTTAAATAAATCATTAAGATAGAATTTGAAATTGAGGAGAAGATTGTTTTAAAGTATTTTTTTTGAAAATATATAAAATTAATATTTTATAATTTTTTAAAAAATTATTTTTAAAATTAAAATATCATAACAATAAATAAAAATTTAAAATAAAACTTTTTAAAAGTATATTTTCACCGCAAAGAGAAACACGCCTGTGCTCTCATTGTCAGCTTACCCCTTTGAACGATCCTTTCGAGGGTGGACGTTTACAACAAAACAACCACCTCCATCTTATTTCTCCTCGACTCCTCTTCTTTATAACCCACCCAACCACACTACACAAAACCTCCTCCTCCTCCTTCTTTCCATATTTTCTTGACTCTTGGTTTTAACGCTTGTTAAATGGCTGAGGATCAAGTTCCATGTAAGTCTCGTTTGTTTCATTTCTTTTAAAAGTTGTTGCTTTCTTGATTGATCAATACTGTGTTTCTTGTTTCTTTGTTTTCGTGTTTTTTCAATGATTTTTTATCTGGGCTTGAGCAGGTTTTGTGTTCCCTTTTTTTTTTATCAGTGTATGATTCTTGATGTTGGGTTTCTTGTTTTATCTTTAATAGATCTTTCTTTATGCCTCTTTAGTTTGTTCTCTATGTTTTTAGTCTTGCAGAAAGATCTTCTTTTTATCTTGTTCAATGAAGTTGGTATATACTATCTTATAGTGCTTTACAGGGGCCACCTCTGAAAATGATAGAATTGAATTTTGAATTTATCAATGAGTATTGATTTGTGATCTAATCAAGATTGCAACTTTGTGTTAAATTACAGTTAGTTAGAATTATTTCAATTTGAATCTGATTTAAAGAGAATTTCTTTCCATGGGAATAGCATAGGGAGTTATGGTGTTACTATTGGCTCCAATTTGGTGAGTGTTATTGCATTTATTTATATGTAGATTGTTCTGATATCAAGCTGGAAATGTGTAGGTGATTCTAATGATCATGCATCGAATATGAAAGGAGAGAACGACTCGCTAGTTGTTTGTTTTGGGGAAATGTTGATTGACTTTGTACCGACAGTTGCTGGGGTTTCACTAGCTGAAGCACCTGCTTTCAAGAAGGCTCCTGGTGGTGCTCCTGCTAATGTGGCTGTTGGTATATCAAGACTAGGTGGTTCATCAGCTTTTATGGGCAAGGTGCATTTGAATATGGTTTTTTGATTACTTGTTTGTGCCATGGCTTGCTGTTGTAGCCCTTGCCTAATACTTGGGTAGTTTGTCTTCATTTGGTGTTTTCTGCATCGAGTAAATGAAGCCTAAACTTTTGGCCAAATGGTATTTTGTACTTCCGCACTAAACTGTCTGTTGCAGGATCTCAGCCCCTGGTTTTTTTTCTTATGTCGTGAACAATTTTGGTGTCCATGAATCCTTACTTTTATCTAGGCATGGTCTTAACTCAACTCTGACCTTTTATTGCAGGTTGGTGATGATGATTTTGGGTATATGCTATCTGACATTTTGAAACAAAACAATGTGGATAATTCCGGCGTGCGATATGATTCTACTGCAAGGACTGCTCTGGCATTTGTTACGCTCAAAGATGAAGGTGAACGTGAATTCTTGTTTTTCCGTCATCCAAGTGCAGACATGCTTCTTCGAGAATCAGAATTAGACATAAACCTCCTTGAGCAGGTCTATTTTCTCTTTTGGTTTTAGTAAGAAGATGGAGCATATTAGAGCATATTGCACAAGATTTTCAAATTCTTGCAAATTTTCATTTGAAAAATTTCAAACTCTTAAAATTGTATTGATTGCAGGCCAGGATCTTTCATTATGGATCAATTAGTTTGATTTCAGAACCTTGCAGGTCAAGTCAATTTGCGGCAATGAGAATTGCCAAAAAGTCTGGCAGCATCCTTTCTTATGATCCAAATTTGAGAGTGGCATTATGGCCATCAGCAGAGGCTGCTCGGGAAGGCATAATGAGTATATGGGATCAAGCTGATGTTATTAAGGTGTGGTCGAAGTTGAAAAACTATGGAATTTATATATATTGCCTGAGCAAAAATACTAGCTCAAATTTGTTATTTGGAAGCGAAACAATTGCAAGCATTTCATTAAAATATGTTTGGAACTCATTTTTAATTATATGGAATTGTAGATAAGTGAGGAAGAAATAACATTCTTAACTGGATGTGATGATCCTAATGATGATAAAGTGGTCTTGGACAAGCTTTTTCATCCCAATCTGAAGCTTTTGATTGTAACTGAAGGGTCAAAGGGTTGTCGATATTACACCAAGGTAACCTTACTGATTATTATTGCCTAATAATCTTCATGTCAAACATCAATGGTCAAATTAAACGCAGGATCTAGATTCTAATCTACCCTGAATTCTATACCAGGCAAACTCCAAAAATGTCCCTTTAGTTTTTAGGAGAGGCTATCTGTTAATCTATTCATCCTCTTTGTTTTTATTTTTGGTGATGTTAGTTCATGTTAGCTAAGGACCTGAAGTAACAAGGCATTTGGTGAAAAGAAACAAGCTATTAGTCATCGATGCTCCTTTTAAGAATCATATTAATAACTGATGTTCTATTCCAATCCCTGTTATAATCTCTTAAGAAACACTAGTCATCGATGTCCTACAAGATGATTTGCAGATAAATGTTTTTTTGCTGAATTTCTTCAATAATGACAGTATGCAAGTACTGAAGTCGGAACCATACAGAGTGAATGATCTGAATGAATCTGGGGAACCTTTTGACATGTAGGTGTATCTAATGCAAAATTACTTATAGGTCCAGGTGGTTTAGGTGCTTGATAGTCAGTAAAACCTTTTGAAACTCAGAAAAATGAATTGTGACTGCAGCACTGCTAGTAGGTGGTTGCTTTCAGATATGATATGATTTGATATTCCGATGTGGGTACTAGAATTGACAATCAACTAAAAACCAATGCAGGAATTCAAAGGCTGGGTTCCTGGTGTTAAGGTGAAACCTGTTGACACAACTGGTGCCGGTGATGCTTTTGTTGGTGGGATGTTGAGCAACCTGGCTTCTAACCTAAATCTATTTGAGGTACGTGTAGCTGCATACAAAATCAGAATGGTTTAGAACCTTTTCTCCCATTGTTTATTTTGAAAAATTTCCATCAATATAACTTCAAGTGGATTTCATAAAACCTTGTGATCAGAATGTTCCTTTGCTGCAAAACAGAACAGAATCTTACGTTAGGAGTCTAGACCCCATTTGCAATGGAACTGTGCAAATAAGCTTGCACTTCAGCAGTATTAATATTTCCCAAAATAAAATGTCATTGTAAGAATTCCTAATTCAACCTTTAACCCCTAACTGTCCCCTTCCCTCCTTCCATGCAGGATGAGAAGCTATTAAGAGAAGCTCTTCTATTTGCAAATGCCTGCGGTGCTGTGACAGTAACAGAGAGAGGTGCTATCCCTGCGCTACCCACGAAAGATGCTGTCCTTAAACTCTTAGGGAAAGTCCCTGCAAGATGAAAAGCTTAGACATAAATCAGCCCTTGACGTTCTTTCTTGTATTAAGTTGTGGTAGTTCGAATTCGTTGCATAGCACCTTGGGATTTTGCTTGCTGTATTTCTCTTCCACGCGCATGAACCCAAAAGGTTGTCATAGATTAGGTTATTTAATAAAATCAATGACCTCAAATCTTGTCTCAACATGATCAGATGAACTGCAAATATGTCCCGTGCTCGAGCTGTTTTGCACAGCAGCTATGGCCTCTAGATCACAAGCGTGACAGCTTTCATTTCTACCCGTGTTTGTTATAATTGTTCCATCTGAACAATCCATGGCTTAAGACATTCGGAAGATGGAATAAATCTTCGAGCATGGCGATGGCCAAATAACCGAAAGTGATCAAGATCAAGAATATGCAAAATATATTTTTTTGGTCGTTTCAAATATTTTGTTTTTAAATTTGAAATTATTATTTTTTAAATATTTTTAGATATTTTAACGTAATTATATTTAAAATAATTTTAAAAATAAAAAATATGATTTTAATATATTTAAAATAAAAATACTTTAAGAAATAATCAAAACACCCCTATCGTTTTCACATAAACTCCCAAAAATTGCTGCATCGCTTTCTTACCTCACGTGCCATAACATGCATGGCACAAAGTCAGGAGGTCCAGTATGACTCACGATTGATGTGGCTCACATTACACATAATTAAATTTTCTGTCAAGTACATTTTCACCCTCGCAAATTCACCGATTTTCCACTTCAAACCTTATAGTTCAAGATTTTTCATTTTTAACATCCACAAGAATCAATAGTTGAATACAAACTAAAAAAATATAAAAGAAAAGTACATGAACAGTCTATAAGTTTCGGCTACCCAATCTAGCACCACAACATCCTTCTCATAACAAGAACCTAATATAAATACAAGAATGACATTGCGCAATTTTCTTTACTTCTAACAAAGAATGGATTTTAAATCAAATTCTAACACCCCAGTAGATAAATGAAAAGGGTAGGGGAGAAAATACAAAAAAACTTGAGATTTATTCAATGAATAATAAAAGCAAAAAAAAGATAAGCTTCAAGAAAGTTAATGAAACCCTAGAAAAGAAGTTTTTATATAACCTAATTGAATATTATCAAAACCAAATATTAAATATGTATTAAACATTTTTTTAATTTTAACGAAAACACAAATGCCACATGGACAAAAAAAAATAAAAAATGTTATATCACTAACCTTCCATCATTTGACAATTTATAATTTTTCGTGCGATGAAATTAGTGATTTAGAATACTATTTTAACAACAACAAAAAAATAAAATTTTAAAGTACTAGAAGTGTAACATTCTAGATCTGAGGACCAAAATTAAACTTTGTCCTTGGAACGTTTTTAGCAACTTGGGGACGGAGACTCCCACGGCATTATTTCAAACCGATTTCCAACCCGAAATATCGGCCACCGAAACACTCTTCCTAAATAATTAAAAAGGCAAATAGCAGAAATAAATCATTGAATTTTTTTTTCGGTTCAGAGTTTGTTTAATTGATAATTACTCGAATTTTTGGTGAGAAATCACACTTTACTTCCCAAAGAGAAACAGAAAGAAAGAAATGTCGTCTTCTACTAATCCGTCGACGATGTTTAAACCGGAGATCGGACCTGACGGTCTTCCTCGAGAAGCTCCGGTCATTGCCTACACAGAGAAGGTATCTCTCCTTACCTCTATCTTTTGATAATTATTAGAATTTATCTATCGAGTATTCAAATGTGAATGATTCTGATCATTTATTTATTTTTTAATGATAGATAATCGAAGAAGAGCAACTTCAATTAAGGAAGTAAGTTTTACATTTCTCGTTTATTTAGATCTGTAATTATCTTTTGATAATGAGAAAATGTAGTGACCTTAATGTGTTTATTTAGTGTTTCAATCTGTTTCTGAGAAAAATTAGAAAAAAATTATTTGATGTAGTCTGTTTTGATTATCGGATTCGAGAAAATTAGTTGCTGTTGTTGTTCACTAAGTGTAGTAGAATTTATTTATTTTATGAAATTTGAAAAAAAAGAGTAAGTTATTAGAATTTTATTTATGAATTTTTTGGTACTTTTTATTTTTTAATCTGTTTCTGAGAAAGAAAAGGATTAGAAGAAAAAAATTAATTTGGTGAAGCCTGTTTTGATGATTGGATTCGAGAAAATTAGTTGTTGTTCACTAAGTTTAGTAGAATTTAATTCTTTTAAGAATTTTGAAAAGAGAAAAGTTAGTTATTAGAATTTTATTTATGAATTTGTTTGGTAATTTTTGTGTTAGATATATTGAGGAAAATTATTCGAAGATTCGTGATAGAGCGAGAGCTAGGGAATCTTACATTAGAGATGAAACTAACGGCTGGACCTAAGAAAGCAGGTTGGTATGTATGTTTCCATATAGTCGTTTTTACGCTTGTTTATAGTAATTTTGCTGACTTTGATGTTGGTTTTGTGGATGGTGGCGTGTGGATGAAATTAAGCGCTTGAACATCTGAGGAAGAAGATAGAAATGTCAACAGAAAGAATTCGTGTTGCTAAGTTGAAGGAAGAAGAAGCACAGAAGGTTTGCTGCTTTTCATGGCGAGAACTCAGTAGTTTTTATTGATGATAATAATAATAGTTGCATTTGAATGATTTAGTACAAAGTGGATAGCATGATTTCCGGTTGCCAAAAATGGATTGTTGATGTGCTTGGTAGAATGTAATGTTGGGTGATGGAAGAAGAACTGGTTCCTTCTTCAGTTGCACTACACTGTGTTCTGCATATTTTCTTCTTTCATTGCATTGCCTTTTTCAACCAAATTTAGCCTCAATTATTTGGAACGAAGAAACCTATACATTAAAGTAGAGGAAACTGTAAGATTAGAACTGGTCTAGCATGTCAATATTATCTTGAACACGACTGATAAAATGGGATAAAGTTTTTAGCTAAGAACTCAATGTTGAACAATGATAGGGCTATACATATCTACGCTTTTTGGTTGTGGGTGAAGACACCGCAACCACACATGCACCAAATCTTTTTTGTTTTTATGGACAGATGAATATTCATTTGATGTGGAAATTAGATATTACAAAAAAGAATAAGGTACCTTCCAATATAAGTACAGCAAAAGAAGAAAATGAAAACACCTTCTGCCTTCATTCCTTCAAACATGCACTGAACTCCATGAAAAGGCCAAAGAAAAGAAAAAAATCAAAGGTCATTTCTGTTTTGCTAAATGAAGAGGTGCTCTTTAAGCACTAGTTTCTGTTGCTTTTGGTATCATTGGATGATATTGATTGCCCTGAGATGGAAATGTACTATTTGGCTCATGATTTTCTTGCTGCACACAATGGCAGTTTGTTAGATATTTTGTTGTTAATACATTAATGTTGTTGATAAATTGAATAAATCAAAGGTCATTTCTGTTTTGCTAAATGAAGAGGTGCTCTTTAAGCACTAGTTTCTGTTGATTTTGGAATCATCGATTGCCCTGAGATGGAAATGTACTATTTGGCTCATGATTTTCTTTCTGCACACAATGGGAGTTTGCTAGATATTTTGTTGTTGATACATTAATATTGTTGATAAATTGAATTTTTTTCCTTTTCATTCGATATGATGTGGATGTTATTGGCTGTCTCCAGGCCTTGGAAGCAGCAACAAAAGTTTTGAAGGAAGAGGAAGAAATTAAGCAGAAGTTGTGAAGACTTAAATCAGCTGGTAAGGATCTTCTCTAAATGAAGATGTGAATTTTGCTACTCCTTAACGTTTGTTGGGTTTTCTCAATTCAATTTAATATATTGAGCAGGTTCAAGAAAGCAGTCACTCTCAGTTTTCTAGACTTGAAGAATTAAAAAGACGTCTGGAAGCCTTAAACCCGAGTAGAGCATCTATGTCTTCTCCTCCTCAGGTAAGCACTCTTTTTATCTTTTTATATATGGATACATGTAGTGAGTTGCTTGGACAACACTCTCATGGCCTACAGTCACATGGATTTTTCATGGTCATGGGTTAACCACTGCTCTTTCTTTAGGAGTGCATGTGTAAAAAGGTTATTGTTATTTTCTTAGTGTAGAAGATGACATTAAACAGGCTAAGAAACAGCATCCAATACTGGCGATTTGGAAATTTGTATTTAGACATATGCACAGGAACTCAATTGAGACATATTTTAGGCTTTGAAATTGTTTTGGACTGCACTAAAATGAAAATTTTATTTTATAACACCTGGTGTGCTCTGAAAGTGACTACCCTTAAGGAGGCTAATGTTCTAGAATGTTTCATGTACTGTCATGATTTGGCTGCATTTCTCGTGTCCATTGCATCAAGCTATTCCCCTGTGTGCTAGTATAGGCGTATACTGATATACATATTGCATTTCAGTAGAGAAATTGTTGAAAGTTTGCACTTGTGGTCATCCACAGGATGCAAAACCAATGGGACCTGCATCAAACAGCCCCGCTCAAGATGCCTCAATTCCACTTTCAACAGCTCCTGATGCTGGAGTCGCTGAAATTGCACATAACGAAGCAAATGGGGAAACGCCCAAGTCACAAATGGGAAAAATCAACAGCCTAATGTTGAGGGATTAGGAAGAGGAAAGAAAAGGTCCATTTCGAAGGAAGGGGAAGGGGAATTGGGGCTGTTCCAAGGGCAGAGGACCTGCCCAACCTGGCTGGACAGGGGCAGGATTTGATGTAGATGGTAGAAGTTAGAATCAAGATTTCATGCCCTCCTCCTACACAGAAACTGTGAGACAAGCACTTCTACTTTGCTCTACCGAGAATATTCTTTATTCCATATATGCTGGTTGATTTTTCTCACTGTATTTATTAAATTGGATATAGCTTGTTGATATAGATAATTCAATCTGACTTTGTGAACTTCACATTGCTACTTAACCCTTGCCATCTATTCATCCTTCAAGGAAGTATGGTTCAAGGAATATTTCTTGCCCTCTTTTTTAAATTATGGTTAGCTGTGAGAACTGAAACTTAGACTCTTTTTTCTTTGGCATGTAGGTTAATATTTTATTTTTATTTTATTCTCTCTCATCTGGCTGATAATTTGTTAAATATAGAATTTTTAATTGTATTTCTGACGTTGCCCCAGAGGCTGTCATTTGTTAGTCACAAATAGGGTGCTTTTCAACATTGCTTTTCCCAAGAAAAAAAAAAATTTCCCCATCCTCACTTTTCAACTGGCCATAGCTTTAACATGAAATTTAATATTAAATTCCATTTTTTTTATTATTAGTTAAGTTTTCCAATAAGATTAGGATTTTTTTCAATAATTATAATTCTCTTATTTCTCCGGCTGAGCCCAAAAGAAAAAAAGTAAAAGAAGATTGTTAATGATATCGACACACTTAGGCCAATGCCTGTCATAATCTCTTTTGGGTTGAATCCGGTCCATTGGGCTCAATCCTTATATTATTATAATATAATATAATATATTATTATATATTAAAATAAAAAAAAGCAGACCAATAAGAAATCCATTTAAAATTTGTGATTTTCTCGTATTTTTTTTATTATTTTTATTTATTATTGGTTTGCATTTTTATACCGTAAAGATATAAATTTGACATTAAAATATATGATTTTATCTGAAACATTAAAAATATATAAAAAATTTTTTTCATGCATATAGTCAAGTTTCTCAAGATTATAATTTTTTTAATATTATATTTTTATACAACAAAAATTTTTAAAAATTATTTATTAGCATACATTTTAAGTTTTAATAATATCATTAAAGTCAAAGGATAATTAGACTAATATTTGAAAACATTATATATAAAAATATATATATATTTAATGGATAATATATAATGAATTTATACATAAAATATTTTTAATATTAAATAAGAGTTATTTTTTTCTTAAAATTAAAATAGCTAAGTTTGGCTCAATAAGATTAGGATTTTTTTTTAAAATAATTATTTTTATTTTAAATCTATTTCTAGCATCTAGGCTGAGGGGAGGATTTTTTTTAAATAATTATTTTTATTTTTAATTGTATTTCTAGCATCATGGCTGAGGGCCCAAGAGGAAAAAGGTCATTGTCACGTTAGTCATCGGATAAGTTGCGGATGATGCTTTTCCATAAATCCACCTCTTGCTGGAGGAAGGAAAATCAACTTACAAGGAAAAAAGAAAAGAAAAGAAAAGAGCCATCATCTTACCTGCGCCTAAGATGAGGAGCAAAATTTATACATAAAATATATTTTTAATATTAAATAAGAGTTATTTTTTTCTTAAAATTAGAATAGCTAAGTTTGGCTCAATAAGATTAGGATTTTTTTAAAAAATAATTATATTTTTTAATTCTATTTCTAGCATCTAGGCTGAGGGGACCAAGCGAATTTTTTAAAAAAGTAATTATTTTTAATTTTAATTGTATTTCTAGCATCGTGGCTGAGGGGCCCAAGAGGAAAAAAGTCATTGTCACGTTCATCGGATAAGTTGCGGATGATGCCTGTCTATAAATCCAGCTCTTGCTGGAGGAAGGAAAATCAACTTACAAGGAAAAAAAAAGAAAAGAAAAGAAAAGAAAGAACCATCATCTTACCTGCGCCTAAGATGAGGAGCAACATGGATATAATGAATTTATACATAAAATATATTTTTAATATTAAATAAGAGTTATTTTTTTCTTAAAATTAGAATAGCTAAGTTTGGCTCAATAAGAATAGGATTTGTTTTTTAAAAATAATTATATATTTTTTAAATCTATTTCTAGCATCTAGGCTGAGGGGCCGAAGCAGATTTTTAAAAAAATAATTATTTTTATTTTTAATTGTATTTCTAGCATCATGGCTGAGGCAAGAGGAAAAAAGGTCATTGTCACGTTAGTCGGATGTTGCGGATGATGCCTTGTCTATAAATCCAGCTTTTGCTGGAGGAAGGAAATATCAACTTACAAGGAAAAAAAGAACAGAAAAAGGGAGAGCCATCATCTTTGCTGCGCCTAAGATGAGGATAAAAGATACAAAACAAGCTGCGCAGAAACAGAATAGAAAAAGAAAGAAAAGAAAAAGGAAAGAGAGAAAAGTAAGGGAAAACATAAAAAATGAAAAAAATAAAAAAAAAAAAAATGAAAGAATAATCTTGTAAACTTACAAAGTCTAACTTATAAAATACTAATCTAAGGAAGATCAAGTGAAGGAAGGAGGAATTGAGAAAGGAAAAAAAAATTAATTACTTTATTTTCCAATGACATGAGATTATTATTTTATCCCGGTTAAAGGGTTACAATATCGATTCGATTCAATTATAAATGAATTATATTTTATAAAATATTGAAGGAAGTAACTTTAATAGTGTGTTTATTTTTATTTTTATTTTTATTTTATATACTTTTAAATTTATTTTTTAATATTTTGAATAATATATTTAAATTAAAACTTTATTATTAACTTTAAAAATTTATACACATGAATTAATAATTAATTATAAAAATATTATATATTTATTTAATAGCTCAGAATAGAAAAATTACTGGCTTCACCGTTGATTGTGCATGTATATATTATACGGTTATACCAAACTCCTCTTTGAAGCGCTTCGAGAGAGGACCTTTCCGCAACTTGTTTTGTATCCATGTTGCTCCTCATCTTAGGCGCAGGTAAGATGATGGCTCTTTTTTTCTTTTCTTTTTCCTTGTAAGTTGATTTTTCCTTCCTCCAGCATGAGGTGGATTTATAGAAAGGCATCATCCGTAACTTATCTGATGACTAACATGACAATGACCTTTTTTCCTCTTGGGCCCCTCAGCCACGATGCTAGAAATAGAAATAGAAAGTCCACCTCAAATTATTGTTAAAATCACGATTTTAACACAAAACGGAAAGCTATTTATAAAATCGAATCGTAAAACGAATCGTAAAATCGTAAAAAATCGTAAGAAATTTTAAAATACATAAAAAATTCATGCTTTAAATAAAAATAAAAATTTTTTTAAAATTCAAGGCATTTGAAATATGTAGATAAAATATATTTCTTTAATCTAAACTTTATTTTCTTATTAATACATCTCTTAACATTTTAGATAATACTGCATTAAAAAAACTAATACTGCATTCAAAAACTAATACTGAATTCATAAACATTTTAGATAATACTGCATTACAAAAAAACTAATACTGCATTCAGAAACTAATATTAAACATTTTAGATAATCCCTTTAATTTGTATACATTCAATGTTTCTAGCAGCAGCATCTCTATCCAACGCGGAAATAAAAAGGATCCAACTTCAACAACTCATCCTTAAAATAAATAAATAAATAAAACACAATCCTAACAATAACCTTAATTAATTCACCCCTGACTCTTGAGTATACGTGCAAAAATAGGAGGTGTGTGGGAATCCTCTCTGAAACAGGATTCCTTGAATCCTTGTCCCTTTTCAATCCAGAAGTTCTTCCTTCTCTTTATATATAATTTTCTACCCTCTCTCTTTGGCAGTCAATGGCAGAACCGCAGAAGAACAACATCGATGCCAAGAACCACGTCTCTGCGTAAACAACTGCGGTTTTTGGAAGCCCAGCAACTCAAAATCTGTGTTCTAAATGTTATGGTGATCTTCGGTGAAAGACCCATTCATAAACACTGTTATCACAAAATAAAAATTGAAGCAGTCGGTGAAAGACCTATTCACAGATGACAGACCCATCAAAAATCAAAATTCAAGCAGTTGGTGAGAGACCCATGACAGACCCATTCACATACTTGTTTTCGGTGAGAAACCCATTCACAGACCCATCAAAAAATTAAAATTTCGGTGACACAGGGGACATGGACATGTCTGCAATTTGTTAAATAAATTACTCACAGACCCATTCATGATGCTATTTGCAGAAGGTGAAAAAGATAAATGGAATAACTTACGATGGCTGGTGGAGACTGGTCACTGGAGAGTCGCCGCTGTTGTTGTCTGAAATCTGGATCTCACGGTGGCTGGTGAAAAAGAGGATTGTTCCGGTTCTGTAATGCTATTTGCTGGAACTTGGACGGCTGAGAGAAGGACTAAGGAGAGTAAGGTTTTAGTGACTTAGGGATTTCGATTTGTTCCGGTTCTGTGTTGTGTGAATTGCGAAAGACTGAAAAAGATGAAGAAAGGATTTGGTTTTGTTCTGCATTGTGACTCACACTGTGACTGTGTGTAATGTGTATTGTACTATTGTGTAATAGTTGGCCAATCCTTGCTTGACACGTGGAGATAGAGATAACATTGGCGCCTAATTTATGTTTTTGACAGACGCGTAAAATCAGGTGTAAAATCGCGATTTTTCGCGATTTTACCCGATTTTAACGTTTTTAACTGTTTAAAATCCGATTTTGCTCATTTCCGAGTTTTATGAACAATTTAACACGTAAATATCACTCGTAAAACGTACGATTTTACGAGTTGACTCGCGATTTTAACAACCATGGTCCACCTAACTCATTGGTCCACATCCAATCATTTTTCTTCATGTCATAATTCAATTTTTACACCTTTCAAAAACAAACATATCAAAATAATATTTTATACACAGGAGTTAATTAAATTTAAAAGAAAGACAGTTGTCCAAAATAAAAAATAAAATGATTAAATCAAACACATAATGAATTGTTTTTAAATGAACGTTGATGTCCGCAGGTTTGTATGCATCTTAACTAATCTCATGAACCCCAGGTTTGTAGGATTTAAATTGATAATTTCTAAAAACAAACCTAGAGTTTAATCAATTAAGTTATCTTTAAAAAATTGACATAACAGTTGTCATAACTCAATTATGGGTAATTTTCCAAAATCAATGTTTTAAAAATAAAAATAAAATAATAAAATAAAGGTTATGGAGAAAGCAGCCGGAAATCAAGCTGTAATTTTTAGAGGAAATTCAAGGTCTAATTATACCCCATTATACCAAAATAAAGAAAAAAACCAAATTCAAGGTCAAATTAAATTATTATTGGACGAATTTACATAAAAATTAAGTCTCAAGACATAATTAATATTAAATTATAGATACTTCTAACTCGTCGTTGGTAAGTATTATGTAGCAAAAACTAAAAGTATGATATTCATGACTCCGATGTAACTAAATAAAATAAATTTAAATAAATACATACATATTTTTTTATTTTCTCTAAAAAAGTGTCATACACTAGATTTGCATTTCACAGTAAAAAAATCACATATTAATTATAAAGTGAAATGCTTAAAAATTCAAGGGACCTACAAATAAATTCAAAAGAACCCACAAATATTTTTGGAATTTTTTTATATTAAAAAGAGGTTTGTTAGGAAAATATCAAAATAAAAGGGACTAAAATAAAAGGGATCAGGCCAGCTGAGCCTGAGATCCATGCCCGACCTGCTTTTTATTTTGGACTGGGCCTAGCTAACCTAGCCCGATCATTTTTGTAAGCATGCTTGAATTATTCACGCTTGCAACAGTAAAAAGGTAATTATATTACCTTTGCACGGTAACAAATGAAATGAATTTACAAAGTGGGCAAAAGGAAGAACTTACCTGGTAACTAGAGGTGAAGGCGTGCAGTTGCTGATCGACTAGCCTCTTCTTGCTTTCCCTTCCTCTAGTCTTGTCTTTCTTGTTCTCTGTGTCTGGCTCTCTCTCTCTTTTTGTGTGTGTTTGTTCTTAGCTCCTGTGTTGTTCCTGTGTTTTTTCATTTCTGTCTTTCTCTCTGTATGTTTTCTAGTCTGTATGTTCTTTCCTTCTTCATCCCCCTCTCTGTGACCTTCTTTGGCTTTTTAAAGCCAAGGGATGGCCTCTGTTCATGTGTTCGTGCCTCACCATCGTGTGGCACGAACGCCTCTACTTGTTTGAGAAGTAGAAACAGGAAAATAACAGTCCTGTTATTATTGAACTGTTCAACGTGGCCTCTAAAAGATAATTGGCAGCTGAGGAGACGTTCATGGGAGATGTGGTCCAAAATGGTTTTGGTTTCCTATTGAATTGGATCCTGGTCTGTAAATGAAGAAGGTGATGAACGGTGGTTCAAAACAGCGTCCTTTGTATCCCTGGAAATGGTTATTGGCCCATGAACTTCTGACATTTAATAATTGGGTCCCTAATTTCATTAATTTTAAATTCAATTAAGTCCTTAAATTTATCAATTCTTCTAATTTTTGTGACTAAATTGACTCCCAAATTTATAATTTAATTCTTATTGGTCCCTAAATTTTCAATTTGTGTTTTCTTAACTCAATTCTCAAATATTTTTTGTTTGTTTATTTTTTACTTTTTTTTTTTAGAATTTAAAAATAGGGTTATGACATGTAGGATTCAAGCAAAAGAATTTTTTTTTTAAAATAAAGCTAAAAACATATTTTTTTAGTCAATAACTTATTGATAACAAAGTCAATAGAAAGCAATGGAAAACTATATATTAAACATCTACATCCTTTAAAATTATTGTGAAGTGTTATTAATAACTGTATCAATCTACTTTATATGATTAATATAAACACCACATGCTTTTAATGCTATTATTTTTTTAAGAATGATCCCAAAAATCTATCATAAATAAAACTCCTTCTGTCACAAATAGGGTCCTTCAATATTGTTTTCCCATGGAAAACAAACATTTTCTCATTCTCACTTTTCAACTGGCCATAGCTGTAAGCTGAAATACCTACACTCTTCCTTTCCATTCATATGTTGCTAGTTTTCTACCCCGTGTATTCTTTCACTTGTCCATAATCTCTTGATATAGAATGCCAGGTTGAACTAGTGGATTTTGCATCGCCATTTTACGGATGCCGGTATAATGGTAACTCCCTAGTCCTTTCATAGATGTTGGAAGTGCTTTTATCTGACTCCTTGACCTGCTTTGCTCGGGTTATAAATGGAGTCCTTCAACCAAGAACAGCGTGGTTAGATTTTCTTTCTTCTTTTCAGCATTCCTCATCATTTCATTTTGACCCTTCTGAGACTACCAATAAAAAATTTACATTAGTACTGTCAAGAACGCAGGAAAGAAGAGGTGGGCTTTGAAATGAACAGTTGAAATCTCATCACCTCTTCAGTCAGTAATAAAAATCCTACATTCTGAAACTGGGTCCTTTTCTAGTGAGTGTCCTCTATGTAATCATGCAGTTGTTTGACACAGAATGCAGCGTTTCCAAATCCTTCCTTTTCCGCTTCCATCTAGCACTCAGCATTATCTGTTTCTTATTGCCCATTTTAAGATTCCAGAATCTGTTCTCTTCTTGAACTACTCATTTACTTCTTCACTTTCATCATGCATTCTGAGACAGCATTATTGAATTCACATGCTCCAAATACAAGTCTTTCAACTTATCATGTGTGTGTGTGTATTTTAGTTCCAAATTGCCCTCAGACAGCACAGTTATTAAATCCAACAGGAGTATTGACTTGACACAAGGCCTGGATTACGGGATGGTTTAGTTAACCTAGATTAACATGGGTTAATGTAATAAAAAAATTAAAACTATGTTGTTTTGAAAAGAAAAAAACTCTAAAGGTTTTAACTAGAAAACCTTTTTTTTCCGGATCACACTGGTGAATCTCCTTTTCTATTTTTATTTTTATATATAAACTCCGTGAAGGCCAACTCCTGGGTCGGCTAGTGAGGCTGGTTTTGATGTCACAAGAGTGCTCTTGAGTTGCATCATGTGAGCACATATTACTTTTAATTGCACGCAATTATAGATAAATAAGTAAATTTCCAGTATACAAATTCAGTCAAAGAAAAGTCCACCGGAAATTAGTGGTCTTCATCTGCTTCTACTGTGGGTGGCATTGATACTAATAGCATATGTTTGTGTACAGCAACACATGACTTGACTTGATTGATCTATTCATCTTTATATGGTCTGAGTGGGTGGTGTCCTCATCTGCAATCTGTCATGCCGTTTTTAATCCTCATGGTACGAATGACTGTTCATCGAGAAGAAATCCATACTGTTTCAAATTCAAACTTTCGAAATGCAATTTCATGAAAATTATAATCTTGGGCGTTACCACCGCAACGCTGGCATGGAAAAATAAGGGTGATGCTGCTGCTTATTCAAATCAATGGTTTTATTGAATTTGTCGTTTTATTTTATGCTCCTTTGACCACCCAGTTAACTTTGAGGCTGGAGCTGAGCTGCTAGAAATGCCGGTCCAATGATTGCCGGTGTTATGGCCTAGGAAGGTGCCCAACCATAGTTATTCAACTTGCCCTTCCTGGTAGGCTGATTTGAAAAACTTGAATTTTAGAGTCGTTGAGTTTGATAGATATTGATTCGGTTAGCTTGATTATATTCTTAGTCAACTAAATTTGGTGGGGTTAACAGTAAAAAAAAAAATAAAATAAAATAATTTGAATGAGTTAATTTTATATTAAGATTTTTATTTATAATTTTTTAAAAAAATAAAATGGGCCTAACAGTACCAAGTTGAAGGGACTTTTGGTCTTTTCCTTTAGTTTTTTTTTTTAATTACCAAGGTAATCAAGGGCATTTTTATCTTTTAATATATATATATATATATATATATATATTATATTAAAATTGTTGACGAGTGTTGACTAATGTAGTCATGTGCATGAAAGGTATTTGTGATTTTGAATGGCACATGATGTTTTGGTGTCATAAGATGTATTTTTACAATGTTATTGGATGGGTTGTTGTATCATTTTCCTCTCGTTATGGCATGTTAACAAAGGGTAGCGATTTGTCGTTAGCTAGCTTTTCTTTCTTTTTAATTGTTGGTTTTTTTTTTTTAAATTTTTTTGTTTAATTGATTTATTTTTTCGATTGTATCCTTCAACATTTGATTTGTTGAGGATTGAACTTTACTATTTTTTCATGTATGATATTTTCAATGTAATAACCTCATTCACGGGTTTGAAAAGTTAATGTATGTCGATGTCTTTTTTTATTTTATTCTTCTATTTCATTGTTTAATATTGATTTTTTAAAAATAGCTTTGTGATTTTCTTTAAAAATTGTATCATATTATCTTAATCTTATGATTTAGGTTATAGGTTTTGCGATTTGACTTCTTATTACCTGATTATATATCTATCACACTATCTTGGATTGATTTGAGCTGGCTTTTTTTCTTTTTCTTCCCATATATATTTCCAAAGGTTTTTTTTCAAGTTCTTTAGTCTATTTTTTTTTTTAAAAATAAATTTTCCTAATAAATCTGACTTATTAAATTCTATTATGACTATAACCCGAGTCATTTATTTGTACCTACATCATCTAAATATTTTCTTACAATAAAAATATGGACCCGCAAGGAAACGTCTGCTCTTGTATGGTTAGTAACTATAGTAAGAGTTGGTGGAAGCTGCATGAAATTTGAATTTCAATATATAATGTAGACCTAGGCATGATTTCTGGCTTGGCATTTAAGCCTACATCTAATCAATTACACCAAACTTGCTCTGCCATCTGACTCCTAACAACAAAGTTATTGAATTCTTCTGCTCTGTGTATATTTGATTAAATTATTAAAAGCCAAAAGCCATCATCTGTTGTTTATGTTTTCAAAAACTAAGGTTTGCCCTAGGCACTAACCCTCCAAAATAAAGGCTAGTTTCACAAGCCATTCTCTTCCCTTCTATTCAAAAACTGGTCCCGTGAACAAGGAAGTATATATTGGTGGGTCTCTAAATACTTAATTCTGCAGAGATGTATTGGAATTATGTAGACAACAAATGGTGGATCAAGAAGTGACAGCGGCTAGGGCCGTCGTGTTTTCCATTCAGAATCTCTGCTGGCAGCCTCATTTCCGCCATTAACACGTAATTCTGCAAGAGGGCAGAAATCCACACCACCAGTACAACATGGATGACTTGCCTACCTATATTAATCACTCACTTTCTGTCAAATAAACGAAGTAAAATAGATACATTGAACATTGGCCTCATTGAGGTTATGATCCTCACACTGCTAGAGTTTTTTTTTTTTTTTCCCGGTAAAGCACTATGCACCTGTTTGTGTGTAAATGCTTCTGTTCTTGCATTGATTTGTGGAATAGCAAATCTTAGTGCTTGACATGACATGATTTGGCTATGTTCTTGAGTATTAATTATTTGTCATCAATGTGAAAGTCTTAATTTCAAAACAAAGTGTCATCTCTTTGCCTATTGTTGATCCTTTATACCACCAAGTAAGTTCCTTTATATTTATGAATTTGGCTTGTCAAGAAGTTCATCGGACCTTAGATTACATAAAGGCAACAGTTCTTGTTTCTTTTGGATTTTTATTATTAGCTAAATTAAGGTTGCGTTCGGTTAATATTACAAAATAAAAAATTAAATATAAAAAGGGTAAAAACATATTTTATTAAATTGAAATATACAAAGATATAAAATAAATTTGTTTATGAAACAATTCTAAAATGAACTCTTATATTTTTAAAACAGGAGATATATGAAGACACATCATTCCTATCTCTACTATCTATGTTTTTTATATTATTACAATAAGTAAACACTATTTAAATAAACAACTTTCTTACCAGAAGATCTCTTAGTATATAGTTTTTATTTATTTTGAAGATGCTAAATGATTTTGTTAGTTAAACTAGGTAAATTATCTCTTTTTAATTACATGTGAGAAGTTTATCAATTAAACACCTAAAATTAACAATAATGATATGTTAATTGTACATTAATCAATCCGAAACTTGTTTGTGGTTTAATGAGACCTCATGGTTGGATGGAGGGAAGAGAATAATTCAAATGAATTTGAGTGTCTCCAAAAACACAGCTAGCAACCTATCATAACATTTTATTTTATTTCTGTTTCCTGTTAGGTACAAGGAACAAATCCATGGTTGCAGCTCAACAAATATACATACAAGCAAGAAACAAATTGGAAAAATTGTCCTGGAGCTGTAGGCGCTTGTCCAGAAAGCAAAAGCAATTATTTGTTGGCATTTTTCGTGAAAATAGAAATCTCCTGTTTCATTGATTCTTTCTCACCCCTTCAGTATAAAGGATATATTAGTTGTAATTGATTTCCCATGCTAGCCAGGGCATGTGCAATATCAAGCCAGTGAGTAGTGACACATCAAGGAAAGAATATAAATAATTTGAAGGCATATAGTCTTGTGGTCCTGTGTAGCCTTTTGGATTGAGCTAGCTAGGGTCGTCTGTAAGCTGCAAATGGACAAACCCTAATCTCAGTGAAGTAGGATTTTATCGAACAGTTCCTATATAGAGAGGGCCCTGATCAATGGCGTGGTCAATATGTCTAGGAAACAGCCTTCCAATTCACATGATGGGCAAATTGTGTATCAATTTTGGTCCCCACTGCGTGCTCAAACGCACTGTTTTGAAATTATAATCAACAACATCGTAGATAGAGGTTTAATCCTATCATATATATATGCATACATTTTATCATTCTTATCCCTCGATGTTTTTCCTTACAGCTGTGTAACTTTTAGTGAAGAATGTCTTGTACCATGTTGAACCTAATTGTGGTGTCTTACACACAAAAATGTGCAAAATGATCCCTGTCTTTCTGGGACAGCATAGTTCACAAGGCATGCCTATGCTGCACTGTTGACGAGGGTACAGGGTAATGGAACTCTAGCTAGGCAGAAGTTTCAAAGCTTGTAGTAAGTGCTAAACTAGGTGGTAGGAATGTTGTTTGATCCTAAATTCTTGCTAATCCACACACTTAGAGCATAATTAATTAATCTCTGATCATTAATTTTTGTTGAAGAAACAGCAGAGTTGGGCCAAGATCAGGCCCCTTAGCCCTCCCAAGTTAAGAAAAAGGATTGAAATGATCTAGCCTAACTATGATTATTACTGTAGACAGACTCTTGAAACAGTTATAAAATTACAAATGCCGTCCACAAAGTTTACTTCTTACCATAATTTTCCTCCAGATTTTCAACACATGAGTAATAACTACAATTTGACAAAAACATCCAAGGGTTCCGTTTAACAAACGAAAACTTGTTAAGAACACTTGCAAACTAATTGGCACGTACGTTGTATTTTACGTGGCTTATTGCACGTGTAATCGTAGGCATAGTAATGTGTGGATAAGGATTTGTAGGTGGATCGGCATGTCATTTTAGATCCATCATAAAGCATTGTCCTTTCAAGTTTTTTTTTAAAAAACTAAAATAATATCATTTTAAATAAAAATATTCTTTAAAAAATCAGTTTTAAATGTACAAGTAGTATATTGGATTAGGTTTTGAGTAAATATTCGTTACTGCTTTTGTTTTCAAAATAAAATCAATTGCAAGATAAAACGTCATTATATGAAACTGAAGAGTCATTTTGCAGATCCCCAAGAAACCACATTGTATGGAGTATTTTAAAACCTCAGGGTTACTGTAATGGGAATCACATTGTAAACAGAGCTCCTCAGAGACAGAAAGGGATAGTGAGAGAGAGAGAGAGAGAGAGAGAGAGCGTGGTCATATCGTCATCCTTTAACAAAACTCAATTCCCAAGGGAAGAGAAGAGAGAGAGAGAGAAGGCAGAGCTGGTCTGGTAAAACTTGGGACCGAGTGTTAAGAAAGGAGATAAACTAGTCAGGAAAAAAATAATACACACACACACACTTTTCAAAACCCACGAACCCACCATTTTGTTGCTCTTTCCTCAGTCAAAAAACAAATCAAAATGGGTGGTCCTATATTTCGTCACATTCATCCCTGTACTTTACAACTATTAACATTATGGTCCTTGTACGAGTAACTATGCTACCTTCACTCTATATGATTAGTTCAAAGAATTTCAGAACTCGAGCGATTAAACTTTAAATATATATACAAATATTTTTTATGCATGTAATTAAGAAATTGTATACTGAATTTATTAATGTGTCTAGTGTAGGTAAAATCTTGTATAATTGTAAGACATATAGTTTATTTTACTTCCCTGGTCTCTTCAATTTTATAGAAACAACAAGATCCAAAATATTCTATATAATATTCTTATTATGTCAACTTGGATTAGTGAAATGTTTGTGTGTTTGATAATGAGATGCAAGAGTGTTTTTTTAATTAAAATATATTAAATTAATTTTTTTTAATTTTTATATCAATACATCAAAAGATATTAACCTAATATAATTCAAAATATATTTAAAAAAAATATTTCAACCACATAAATAACACACTCTAAAAAGTTCCTGACATTATAGCCTTCAAAATTATTTCATGTTTCTTAAACTAGTTGAGGGAGAGAAAAAAAAACACCGAGACACCAACATTCTTATTTCTCAATGATCATGAAGTAGTAAAAGGAGGTTAAAGGACCATAGTAAACAAATGTCAAATGTAGAGGGACTGAACATACAATTAACCTAAAATCAGATATTGTTGTTGGACTTGATTTATATGCTTCATGGATCCGGTCTTTCCGCTTCTTCATCAATTTGCTTCCTACAACCTGTTCAAGCTCTCTCTCTCTCTCTCTCTCATCTGTAACTCCTACTGCTAATTCTTGTAATCATCACCCTCATTTTCTTTTTTTTTTTACCAAACAATATCTCTGTTTCTTGTGTAAATTCAAAGCAAAGGCAAAAGATAGAAACTTTTACTAGACATGGGAAAGGAATGGTATTACTGGGGTGGTGGAAAAACCTCCAAGAAAGGTGGTGGTGGTGGTGGTGAAGGTGGAGGAGAAGGAGAGAAAGATGGTGCTAATTTACCTACTGGTTGCATGTGTGCTGTTTTCCAGTTGTTCGATTTCCATCATCAGTTTCAGTTTCCTCTAAACCATGAACAACAGTCTCCTAATTTACTTCAGCCCAACTCTTTCCTTCCTCTTGAGGATCCTCCTATCCCTAAAGGTAGGTCCTTTTACTTTTCCCTGTCTCTTTTCTTTCTTTTTTTTGTAGAAACTTTGATTAATGGGGTTTTGTTTTAATTTAGGTTTTGAAGCACCAAGGAATAGCTTGGAATTGGAAGAGGAGGAGCCTTCATTGCCATCATCAAAAGATGAAAATTTTTATATCCCTGTAAGTTTTAGTACCATGTCATCTAGCTAGCTACCTCTCGTATTTCTTTTTCAAATACTTTCTTTCTTTAGTGAAGTTAGTGATGTTCTTGTGCTTTTCTTTTTGAAAAATTGATCCAGATGGGCATTCAAATCAAAACAAAAGGAGTTCCAAATGATTCATCTTCATCAGAAATCAGCTTCTTCACCAAGACACACAAATTTGGTAGCTAGACTTATGGGTCTTGATCTTCTTCCTGATCATCTTACCTACTCACCAAGCCACTCTTCTTCATCAACTCTTGGCACACCAAACCTTCCACCAAAATCCCATTTTCAGTACCGCCATTGCAGACCTCAACAACCACGTCACCGTAGCAAAAGAAGTAGCCCTCGAAGTTGTACTTTGGACCATGATTTTTCAGGCACTCGTTCTGTGCCTGAGACACCAAGATATATCAGCTAGAAGATCAGATGTAGAACACCGTTTGTCACTTCAAATCAACAAAGAAAATGCAGGTGAAGACTTAGTTCTCCTCGTTTCTCATCT
